# Supplementary material for: Predicting performance in 4 x 200-m freestyle swimming relay events
Source: PLoS One. 2021 Jul 15;16(7):e0254538. doi: 10.1371/journal.pone.0254538 (PMC8282077; doi:10.1371/journal.pone.0254538)
Supplement: S1 File — (CSV) [file pone.0254538.s002.csv]

Swimmer	Gender	Nation	Rank	Year	TimeI	Lap1I	Lap2I	Lap3I	Lap4I	CVI	StartI	PacingI	TotalI	TeamAvgRank	RelayLeg	TeamRank	Order	TeamSecs	FinishPos	TimeR	Lap1R	Lap2R	Lap3R	Lap4R	CVR	StartR	PacingR	TotalR	Lap1Diff	TimeDiff	RaceChange	TotalChange	Lap1Change	Lap1Change2	FinalChange	FinalChange2	StartLegPos	EndLegPos	PosChange	RelayLegCat	GoldTime	BronzeTime	TeamInfront	StartLegLead	ContextGold	ContextBronze	Count	FinishCat	TeamName
Alyson Ackman	Female	Canada	62	2014	119.25	23.4	25.08	25.63	25.89	1.6	Average	Positive	AveragePositive	50	3	3	2-1-3-4	471.67	2	118.61	23.32	25.04	26	25.64	1.9	Average	Even	AverageEven	-0.08	-0.64	AveragePositiveAverageEven	APO to AE	AverageAverage	No change	PositiveEven	From Positive	1	2	1	Non-lead off	0	-1.84	0	0.49	Neutral	Within	1	2	Female Canada 2014 471.67
Amelia Maughan	Female	England	66	2014	119.35	23.61	25.84	25.62	24.93	1.9	Average	Parabolic	AverageParabolic	45	2	4	1-4-2-3	472.45	3	119.92	23.29	25.27	26.07	25.38	1.7	Average	Parabolic	AverageParabolic	-0.32	0.57	AverageParabolicAverageParabolic	No change	AverageAverage	No change	ParabolicParabolic	No change	2	4	2	Non-lead off	1.18	-0.55	1.18	NA	Chasing	Within	1	3	Female England 2014 472.45
Becki Turner	Female	England	59	2014	119.17	23.63	24.87	26.16	25.33	2.6	Average	Parabolic	AverageParabolic	45	4	3	1-4-2-3	472.45	3	117.94	23.14	25.64	25.26	25.96	1.4	Average	Even	AverageEven	-0.49	-1.23	AverageParabolicAverageEven	AP to AE	AverageAverage	No change	ParabolicEven	Even-Para	3	3	0	Non-lead off	1.56	0	1.51	NA	Chasing	Neutral	1	3	Female England 2014 472.45
Brittany Elmslie	Female	Australia	14	2014	116.79	23.75	25.6	25.71	24.93	1.7	Average	Parabolic	AverageParabolic	10	3	3	1-4-3-2	469.9	1	117.42	23.18	25.16	25.69	25.96	1.6	Average	Even	AverageEven	-0.57	0.63	AverageParabolicAverageEven	AP to AE	AverageAverage	No change	ParabolicEven	Even-Para	2	1	-1	Non-lead off	0.49	-1.35	0.49	NA	Neutral	Within	1	1	Female Australia 2014 469.9
Brittany Maclean	Female	Canada	22	2014	117.2	23.85	25.42	25.36	25.38	0.1	Average	Even	AverageEven	50	2	1	2-1-3-4	471.67	2	117.21	24.03	25.19	25.71	25.06	1.4	Slow	Parabolic	SlowParabolic	0.18	0.01	AverageEvenSlowParabolic	AE to SP	AverageSlow	Average to Slow	EvenParabolic	Even-Para	NA	1	Lead off	Lead off	NA	NA	NA	NA	Lead off	Lead off	1	2	Female Canada 2014 471.67
Bronte Barratt	Female	Australia	13	2014	116.61	23.69	25.32	25.55	25.44	0.5	Average	Even	AverageEven	10	4	2	1-4-3-2	469.9	1	118.07	23.57	25.18	25.43	25.82	1.3	Average	Positive	AveragePositive	-0.12	1.46	AverageEvenAveragePositive	AE to APO	AverageAverage	No change	EvenPositive	To Positive	NA	3	Lead off	Lead off	NA	NA	NA	NA	Lead off	Lead off	1	1	Female Australia 2014 469.9
Caitlin McClatchey	Female	Scotland	37	2014	119.02	23.79	25.46	25.76	24.99	1.5	Average	Parabolic	AverageParabolic	172	1	1	1-2-3-4	479.06	5	118.54	23.26	25.46	25.84	25.44	0.9	Average	Even	AverageEven	-0.53	-0.48	AverageParabolicAverageEven	AP to AE	AverageAverage	No change	ParabolicEven	Even-Para	NA	5	Lead off	Lead off	NA	NA	NA	NA	Lead off	Lead off	1	4	Female Scotland 2014 479.06
Eleanor Faulkner	Female	England	48	2014	118.82	23.54	25.56	25.69	25.21	1	Average	Parabolic	AverageParabolic	45	3	2	1-4-2-3	472.45	3	118.53	23.04	24.64	26.08	26.24	3.4	Average	Even	AverageEven	-0.5	-0.29	AverageParabolicAverageEven	AP to AE	AverageAverage	No change	ParabolicEven	Even-Para	4	3	-1	Non-lead off	1.86	0.02	0.02	NA	Chasing	Neutral	1	3	Female England 2014 472.45
Emily Overholt	Female	Canada	89	2014	119.88	23.08	24.94	26.01	25.97	2.4	Fast	Positive	FastPositive	50	4	4	2-1-3-4	471.67	2	121.85	23.36	25.56	25.77	25.31	0.9	Average	Even	AverageEven	0.28	1.97	FastPositiveAverageEven	FPO to AE	FastAverage	Fast to Average	PositiveEven	From Positive	3	3	0	Non-lead off	5.67	0	4.47	NA	Out of contention	Neutral	1	2	Female Canada 2014 471.67
Emma McKeon	Female	Australia	4	2014	115.57	23.37	25.21	25.85	25.57	1.3	Average	Even	AverageEven	10	1	1	1-4-3-2	469.9	1	116.01	23.19	25.27	25.54	26	1.4	Average	Positive	AveragePositive	-0.18	0.44	AverageEvenAveragePositive	AE to APO	AverageAverage	No change	EvenPositive	To Positive	3	1	-2	Non-lead off	0.4	0	0.18	NA	Neutral	Neutral	1	1	Female Australia 2014 469.9
Emma Robinson	Female	New Zealand	80	2014	119.69	23.65	25.37	26.09	24.89	2.4	Average	Parabolic	AverageParabolic	86	4	3	1-2-4-3	477.47	4	122.41	23.27	25.32	25.77	25.64	0.9	Average	Even	AverageEven	-0.38	2.72	AverageParabolicAverageEven	AP to AE	AverageAverage	No change	ParabolicEven	Even-Para	4	4	0	Non-lead off	3.68	2.12	2.12	NA	Out of contention	Chasing	1	4	Female New Zealand 2014 477.47
Hannah Miley	Female	Scotland	92	2014	119.91	23.75	25.49	25.39	25.36	0.3	Average	Even	AverageEven	172	2	2	1-2-3-4	479.06	5	118.73	23.69	25.26	25.44	25.61	0.7	Average	Even	AverageEven	-0.06	-1.18	AverageEvenAverageEven	No change	AverageAverage	No change	EvenEven	No change	5	5	0	Non-lead off	2.53	0.8	0.55	NA	Chasing	Chasing	1	4	Female Scotland 2014 479.06
Karin Prinsloo	Female	South Africa	20	2014	117.17	23.84	25.38	25.81	24.97	1.7	Average	Parabolic	AverageParabolic	186	1	1	1-2-3-4	488.12	6	119.18	23.01	25.37	25.85	25.77	1	Average	Even	AverageEven	-0.83	2.01	AverageParabolicAverageEven	AP to AE	AverageAverage	No change	ParabolicEven	Even-Para	NA	6	Lead off	Lead off	NA	NA	NA	NA	Lead off	Lead off	1	4	Female South Africa 2014 488.12
Lauren Boyle	Female	New Zealand	15	2014	116.82	23.87	25.5	25.43	25.2	0.6	Average	Even	AverageEven	86	1	1	1-2-4-3	477.47	4	119.51	23.77	24.97	25.49	25.77	1.6	Slow	Even	SlowEven	-0.1	2.69	AverageEvenSlowEven	AE to SE	AverageSlow	Average to Slow	EvenEven	No change	NA	3	Lead off	Lead off	NA	NA	NA	NA	Lead off	Lead off	1	4	Female New Zealand 2014 477.47
Lynette Lim	Female	Singapore	333	2014	123.29	23.63	25.22	25.45	25.7	0.9	Average	Even	AverageEven	381	1	2	2-3-1-4	496.39	7	123.02	23.74	24.91	25.56	25.79	1.8	Average	Positive	AveragePositive	0.11	-0.27	AverageEvenAveragePositive	AE to APO	AverageAverage	No change	EvenPositive	To Positive	NA	7	Lead off	Lead off	NA	NA	NA	NA	Lead off	Lead off	1	4	Female Singapore 2014 496.39
Marlies Ross	Female	South Africa	254	2014	122.06	23.31	25	25.63	26.06	2.1	Average	Positive	AveragePositive	186	2	2	1-2-3-4	488.12	6	120.86	23.01	25.06	25.65	26.28	2.4	Average	Positive	AveragePositive	-0.3	-1.2	AveragePositiveAveragePositive	No change	AverageAverage	No change	PositivePositive	No change	6	6	0	Non-lead off	3.17	1.44	0.64	NA	Out of contention	Chasing	1	4	Female South Africa 2014 488.12
Megan Gilchrist	Female	Scotland	193	2014	121.51	24.25	25.23	25.26	25.26	0.1	Slow	Even	SlowEven	172	3	3	1-2-3-4	479.06	5	122.53	24.03	25.29	25.26	25.41	0.3	Slow	Even	SlowEven	-0.22	1.02	SlowEvenSlowEven	No change	SlowSlow	No change	EvenEven	No change	5	5	0	Non-lead off	1.86	0.02	0	NA	Chasing	Neutral	1	4	Female Scotland 2014 479.06
Rachel Masson	Female	Scotland	365	2014	122.96	22.8	25.47	26	25.73	1	Fast	Even	FastEven	172	4	4	1-2-3-4	479.06	5	120.48	23.01	25.35	25.71	25.93	1.1	Average	Even	AverageEven	0.21	-2.48	FastEvenAverageEven	FE to AE	FastAverage	Fast to Average	EvenEven	No change	5	5	0	Non-lead off	5.72	4.16	2.04	NA	Out of contention	Out of contention	1	4	Female Scotland 2014 479.06
Rene Warnes	Female	South Africa	283	2014	122.3	23.43	25.17	25.81	25.6	1.3	Average	Even	AverageEven	186	3	3	1-2-3-4	488.12	6	125.43	22.64	24.98	25.9	26.48	2.9	Fast	Positive	FastPositive	-0.79	3.13	AverageEvenFastPositive	AE to FPO	AverageFast	Average to Fast	EvenPositive	To Positive	6	6	0	Non-lead off	4.75	2.91	2.89	NA	Out of contention	Chasing	1	4	Female South Africa 2014 488.12
Samantha Cheverton	Female	Canada	27	2014	117.79	24.23	25.41	25.01	25.35	0.9	Slow	Even	SlowEven	50	1	2	2-1-3-4	471.67	2	119.18	23.86	25.34	25.37	25.42	0.2	Slow	Even	SlowEven	-0.37	1.39	SlowEvenSlowEven	No change	SlowSlow	No change	EvenEven	No change	1	3	2	Non-lead off	0	-0.4	0	0.22	Neutral	Neutral	1	2	Female Canada 2014 471.67
Samantha Lee	Female	New Zealand	194	2014	121.53	23.15	24.97	25.49	26.39	2.8	Fast	Positive	FastPositive	86	3	4	1-2-4-3	477.47	4	120.73	23.19	25.02	25.73	26.06	2.1	Average	Positive	AveragePositive	0.04	-0.8	FastPositiveAveragePositive	FPO to APO	FastAverage	Fast to Average	PositivePositive	No change	5	5	0	Non-lead off	6.49	4.04	0.59	NA	Out of contention	Out of contention	1	4	Female New Zealand 2014 477.47
Samantha Lucie-Smith	Female	New Zealand	54	2014	119.63	23.45	24.95	25.65	25.96	2	Average	Positive	AveragePositive	86	2	2	1-2-4-3	477.47	4	119.65	23.46	25.25	25.71	25.58	0.9	Average	Positive	AveragePositive	0.01	0.02	AveragePositiveAveragePositive	No change	AverageAverage	No change	PositivePositive	No change	4	5	1	Non-lead off	1.84	1.44	1.44	NA	Chasing	Chasing	1	4	Female New Zealand 2014 477.47
Siobhan O'Connor	Female	England	6	2014	115.82	23.23	25.24	25.89	25.64	1.3	Fast	Even	FastEven	45	1	1	1-4-2-3	472.45	3	117.19	23.03	25.27	25.65	26.05	1.5	Average	Positive	AveragePositive	-0.2	1.37	FastEvenAveragePositive	FE to APO	FastAverage	Fast to Average	EvenPositive	To Positive	NA	2	Lead off	Lead off	NA	NA	NA	NA	Lead off	Lead off	1	3	Female England 2014 472.45
Ting Wen Quah	Female	Singapore	187	2014	121.46	22.94	25.4	25.98	25.68	1.1	Fast	Even	FastEven	381	3	1	2-3-1-4	496.39	7	123.34	22.92	24.91	25.85	26.33	2.8	Fast	Positive	FastPositive	-0.02	1.88	FastEvenFastPositive	FE to FPO	FastFast	No change	EvenPositive	To Positive	7	7	0	Non-lead off	12.64	10.8	7.89	NA	Out of contention	Out of contention	1	4	Female Singapore 2014 496.39
Calum Jarvis	Male	Wales	11	2014	106.53	23.64	25.62	25.64	25.11	1.2	Average	Parabolic	AverageParabolic	265	1	1	1-3-4-2	435.96	6	107.13	23.63	25.78	25.72	24.88	2	Slow	Parabolic	SlowParabolic	-0.01	0.6	AverageParabolicSlowParabolic	AP to SP	AverageSlow	Average to Slow	ParabolicParabolic	No change	NA	1	Lead off	Lead off	NA	NA	NA	NA	Lead off	Lead off	1	4	Male Wales 2014 435.96
Cameron McEvoy	Male	Australia	5	2014	105.46	23.15	25.31	25.35	26.2	2	Average	Positive	AveragePositive	10	1	2	2-3-4-1	427.38	1	108.21	23.17	25.35	25.6	25.88	1	Average	Positive	AveragePositive	0.02	2.75	AveragePositiveAveragePositive	No change	AverageAverage	No change	PositivePositive	No change	2	3	1	Non-lead off	0.72	-0.23	0.72	NA	Chasing	Neutral	1	1	Male Australia 2014 427.38
Chad le Clos	Male	South Africa	65	2014	108.43	23.72	25.85	25.98	24.45	3.3	Average	Parabolic	AverageParabolic	120	2	2	1-2-4-3	430.36	3	107.41	22.71	25.03	26.25	26.01	2.5	Fast	Positive	FastPositive	-1.01	-1.02	AverageParabolicFastPositive	AP to FPO	AverageFast	Average to Fast	ParabolicPositive	To Positive	3	3	0	Non-lead off	0.36	0	0.12	NA	Neutral	Neutral	1	3	Male South Africa 2014 430.36
David McKeon	Male	Australia	9	2014	106.37	23.29	25.35	25.63	25.74	0.8	Average	Even	AverageEven	10	2	3	2-3-4-1	427.38	1	106.22	23	25	26.24	25.77	2.4	Average	Positive	AveragePositive	-0.29	-0.15	AverageEvenAveragePositive	AE to APO	AverageAverage	No change	EvenPositive	To Positive	5	1	-4	Non-lead off	0.97	0.61	0.35	NA	Chasing	Chasing	1	1	Male Australia 2014 427.38
Duncan Scott	Male	Scotland	139	2014	109.66	24.28	25.44	25.31	24.98	0.9	Slow	Even	SlowEven	79	3	4	2-3-4-1	429.18	2	107.68	23.52	25.2	25.73	25.54	1.1	Average	Even	AverageEven	-0.76	-1.98	SlowEvenAverageEven	SE to AE	SlowAverage	Slow to Average	EvenEven	No change	2	2	0	Non-lead off	0.62	-0.08	0.62	NA	Chasing	Neutral	1	2	Male Scotland 2014 429.18
Dylan Bosch	Male	South Africa	125	2014	109.36	23.77	25.01	25.64	25.58	1.4	Average	Even	AverageEven	120	4	3	1-2-4-3	430.36	3	109.12	23.27	24.64	25.55	26.54	3.7	Average	Positive	AveragePositive	-0.5	-0.24	AverageEvenAveragePositive	AE to APO	AverageAverage	No change	EvenPositive	To Positive	1	3	2	Non-lead off	0	-0.55	0	0.07	Neutral	Within	1	3	Male South Africa 2014 430.36
Dylan Dunlop-Barrett	Male	New Zealand	114	2014	109.14	23.57	25.82	24.79	25.82	2.3	Average	Positive	AveragePositive	110	4	3	1-2-4-3	434.63	5	109.41	22.83	24.68	26.05	26.44	3.6	Average	Positive	AveragePositive	-0.74	0.27	AveragePositiveAveragePositive	No change	AverageAverage	No change	PositivePositive	No change	4	5	1	Non-lead off	4.5	3.95	3.95	NA	Out of contention	Out of contention	1	4	Male New Zealand 2014 434.63
Ewan Jackson	Male	New Zealand	213	2014	110.34	23.44	25.61	25.26	25.69	0.9	Average	Even	AverageEven	110	3	4	1-2-4-3	434.63	5	109.71	23.19	25.53	25.83	25.45	0.8	Average	Even	AverageEven	-0.25	-0.63	AverageEvenAverageEven	No change	AverageAverage	No change	EvenEven	No change	4	4	0	Non-lead off	2.96	2.26	2.26	NA	Chasing	Chasing	1	4	Male New Zealand 2014 434.63
Ieuan Lloyd	Male	Wales	100	2014	108.96	23.48	25.52	25.29	25.71	0.8	Average	Even	AverageEven	265	4	2	1-3-4-2	435.96	6	108.25	22.83	25.29	25.78	26.1	1.6	Fast	Positive	FastPositive	-0.65	-0.71	AverageEvenFastPositive	AE to FPO	AverageFast	Average to Fast	EvenPositive	To Positive	6	6	0	Non-lead off	6.62	6.07	1.76	NA	Out of contention	Out of contention	1	4	Male Wales 2014 435.96
James Guy	Male	England	16	2014	106.84	23.54	25.18	25.77	25.51	1.2	Average	Even	AverageEven	68	4	1	2-3-4-1	432.66	4	106.56	23.01	25.45	25.92	25.62	0.9	Average	Even	AverageEven	-0.53	-0.28	AverageEvenAverageEven	No change	AverageAverage	No change	EvenEven	No change	5	4	-1	Non-lead off	4.86	4.31	0.36	NA	Out of contention	Out of contention	1	4	Male England 2014 432.66
Joshua Walsh	Male	England	121	2014	109.25	23.46	25.32	25.48	25.74	0.8	Average	Even	AverageEven	68	3	4	2-3-4-1	432.66	4	109.4	23.13	24.98	25.21	26.68	3.6	Average	Positive	AveragePositive	-0.33	0.15	AverageEvenAveragePositive	AE to APO	AverageAverage	No change	EvenPositive	To Positive	5	5	0	Non-lead off	3.4	2.7	0.44	NA	Out of contention	Chasing	1	4	Male England 2014 432.66
Kevin Yeap Soon Choy	Male	Malaysia	326	2014	111.17	24.16	25.09	25.83	24.92	1.9	Slow	Parabolic	SlowParabolic	381	1	2	2-4-3-1	446.74	7	111.61	23.4	25.37	25.85	25.37	1.1	Average	Even	AverageEven	-0.76	0.44	SlowParabolicAverageEven	SP to AE	SlowAverage	Slow to Average	ParabolicEven	Even-Para	NA	7	Lead off	Lead off	NA	NA	NA	NA	Lead off	Lead off	1	4	Male Malaysia 2014 446.74
Lewis Coleman	Male	England	82	2014	108.69	23.64	25.31	25.83	25.22	1.3	Average	Parabolic	AverageParabolic	68	2	3	2-3-4-1	432.66	4	109.52	23.11	25.19	26.09	25.61	1.8	Average	Even	AverageEven	-0.53	0.83	AverageParabolicAverageEven	AP to AE	AverageAverage	No change	ParabolicEven	Even-Para	6	5	1	Non-lead off	1.05	0.69	0.08	NA	Chasing	Chasing	1	4	Male England 2014 432.66
Lim Ching Hwang	Male	Malaysia	241	2014	110.61	23.26	24.8	25.82	26.12	2.7	Average	Positive	AveragePositive	381	4	1	2-4-3-1	446.74	7	111.42	23.03	25.35	25.68	25.94	1.2	Average	Even	AverageEven	-0.23	0.81	AveragePositiveAverageEven	APO to AE	AverageAverage	No change	PositiveEven	From Positive	7	7	0	Non-lead off	13.15	12.6	6.53	NA	Out of contention	Out of contention	1	4	Male Malaysia 2014 446.74
Matthew Stanley	Male	New Zealand	21	2014	107.33	23.19	25.27	25.73	25.81	1.1	Average	Even	AverageEven	110	1	1	1-2-4-3	434.63	5	107.09	23.61	25.04	25.77	25.58	1.5	Average	Even	AverageEven	0.42	-0.24	AverageEvenAverageEven	No change	AverageAverage	No change	EvenEven	No change	NA	4	Lead off	Lead off	NA	NA	NA	NA	Lead off	Lead off	1	4	Male New Zealand 2014 434.63
Mitchell Donaldson	Male	New Zealand	90	2014	108.8	23.88	25.27	25.25	25.61	0.8	Slow	Even	SlowEven	110	2	2	1-2-4-3	434.63	5	109.48	22.86	24.78	25.7	26.65	3.6	Fast	Positive	FastPositive	-1.02	0.68	SlowEvenFastPositive	SE to FPO	SlowFast	Slow to Fast	EvenPositive	To Positive	4	4	0	Non-lead off	6.24	2.93	2.93	NA	Out of contention	Chasing	1	4	Male New Zealand 2014 434.63
Ned McKendry	Male	Australia	23	2014	107.16	23.15	25.21	25.87	25.77	1.4	Average	Even	AverageEven	10	3	4	2-3-4-1	427.38	1	108.67	23.36	24.94	25.66	26.03	2.2	Average	Positive	AveragePositive	0.21	1.51	AverageEvenAveragePositive	AE to APO	AverageAverage	No change	EvenPositive	To Positive	1	3	2	Non-lead off	0	-0.7	0	0.62	Leading	Within	1	1	Male Australia 2014 427.38
Nicholas Grainger	Male	England	51	2014	108.57	23.17	24.96	25.79	26.08	2.3	Average	Positive	AveragePositive	68	1	2	2-3-4-1	432.66	4	108.18	23.46	25.43	25.48	25.63	0.4	Average	Even	AverageEven	0.29	-0.39	AveragePositiveAverageEven	APO to AE	AverageAverage	No change	PositiveEven	From Positive	NA	6	Lead off	Lead off	NA	NA	NA	NA	Lead off	Lead off	1	4	Male England 2014 432.66
Otto Putland	Male	Wales	449	2014	111.83	23.16	25.56	25.79	25.49	0.6	Average	Even	AverageEven	265	2	3	1-3-4-2	435.96	6	110.95	22.99	24.93	25.89	26.19	2.6	Average	Positive	AveragePositive	-0.17	-0.88	AverageEvenAveragePositive	AE to APO	AverageAverage	No change	EvenPositive	To Positive	1	6	5	Non-lead off	0	-0.36	0	0.24	Neutral	Neutral	1	4	Male Wales 2014 435.96
Robbie Renwick	Male	Scotland	15	2014	106.79	23.77	25.26	25.56	25.41	0.6	Average	Even	AverageEven	79	4	1	2-3-4-1	429.18	2	107.85	22.95	25.05	26.01	25.99	2.1	Average	Positive	AveragePositive	-0.82	1.06	AverageEvenAveragePositive	AE to APO	AverageAverage	No change	EvenPositive	To Positive	2	2	0	Non-lead off	0.07	-0.48	0.07	NA	Neutral	Neutral	1	2	Male Scotland 2014 429.18
Sebastien Rousseau	Male	South Africa	254	2014	110.73	23.35	25.12	25.4	26.13	2	Average	Positive	AveragePositive	120	3	4	1-2-4-3	430.36	3	107.34	23.57	25.15	25.86	25.41	1.4	Average	Even	AverageEven	0.22	-3.39	AveragePositiveAverageEven	APO to AE	AverageAverage	No change	PositiveEven	From Positive	3	1	-2	Non-lead off	0.7	0	0.08	NA	Chasing	Neutral	1	3	Male South Africa 2014 430.36
Stephen Milne	Male	Scotland	132	2014	109.54	23.63	25.54	25.7	25.13	1.2	Average	Parabolic	AverageParabolic	79	2	3	2-3-4-1	429.18	2	107.58	23.37	25.38	25.91	25.35	1.2	Average	Even	AverageEven	-0.26	-1.96	AverageParabolicAverageEven	AP to AE	AverageAverage	No change	ParabolicEven	Even-Para	2	2	0	Non-lead off	0.24	-0.12	0.24	NA	Neutral	Neutral	1	2	Male Scotland 2014 429.18
Thomas Fraser-Holmes	Male	Australia	1	2014	105.08	23.41	25.14	25.64	25.81	1.4	Average	Positive	AveragePositive	10	4	1	2-3-4-1	427.38	1	105.48	23.2	25.11	26.3	25.39	2.4	Average	Parabolic	AverageParabolic	-0.21	0.4	AveragePositiveAverageParabolic	APO to AP	AverageAverage	No change	PositiveParabolic	From Positive	3	1	-2	Non-lead off	0.35	0	0.48	NA	Neutral	Neutral	1	1	Male Australia 2014 427.38
Vernon Lee Jeau Zhi	Male	Malaysia	482	2014	112.02	23.94	25.18	25.7	25.17	1.2	Slow	Parabolic	SlowParabolic	381	2	4	2-4-3-1	446.74	7	112.29	23.38	25.34	25.67	25.61	0.7	Average	Even	AverageEven	-0.56	0.27	SlowParabolicAverageEven	SP to AE	SlowAverage	Slow to Average	ParabolicEven	Even-Para	7	7	0	Non-lead off	4.48	4.12	3.43	NA	Out of contention	Out of contention	1	4	Male Malaysia 2014 446.74
Xavier Mohammed	Male	Wales	501	2014	113.34	23.48	25.3	25.7	25.52	0.8	Average	Even	AverageEven	265	3	4	1-3-4-2	435.96	6	111.1	22.78	25.07	26.16	25.99	2.3	Fast	Positive	FastPositive	-0.7	-2.24	AverageEvenFastPositive	AE to FPO	AverageFast	Average to Fast	EvenPositive	To Positive	6	6	0	Non-lead off	3.76	3.06	0.36	NA	Out of contention	Out of contention	1	4	Male Wales 2014 435.96
Abbie Houston	Female	Scotland	237	2018	124.94	23.4	25.18	25.64	25.78	1.2	Average	Positive	AveragePositive	118	3	4	1-3-4-2	481.55	4	122.92	23.09	25.06	25.75	26.11	2.1	Average	Positive	AveragePositive	-0.31	-2.02	AveragePositiveAveragePositive	No change	AverageAverage	No change	PositivePositive	No change	4	5	1	Non-lead off	4.45	1.34	1.34	NA	Out of contention	Chasing	1	4	Female Scotland 2018 481.55
Ariarne Titmus	Female	Australia	2	2018	114.85	23.63	25.56	25.71	25.09	1.3	Average	Parabolic	AverageParabolic	9	4	1	2-4-3-1	468.04	1	116.1	23.57	25.36	25.58	25.49	0.4	Average	Even	AverageEven	-0.06	1.25	AverageParabolicAverageEven	AP to AE	AverageAverage	No change	ParabolicEven	Even-Para	1	1	0	Non-lead off	0	-3.78	0	2.07	Leading	Within	1	1	Female Australia 2018 468.04
Brianna Throssell	Female	Australia	22	2018	118.84	23.33	25.67	25.41	25.59	0.5	Average	Even	AverageEven	9	2	4	2-4-3-1	468.04	1	118.15	22.99	25.47	25.81	25.74	0.7	Average	Even	AverageEven	-0.34	-0.69	AverageEvenAverageEven	No change	AverageAverage	No change	EvenEven	No change	1	1	0	Non-lead off	0	-2.13	0	1.41	Leading	Within	1	1	Female Australia 2018 468.04
Camilla Hattersley	Female	Scotland	128	2018	122.85	23.61	25.83	25.69	24.87	2	Average	Parabolic	AverageParabolic	118	2	3	1-3-4-2	481.55	4	118.59	23.64	25.24	25.51	25.62	0.8	Average	Even	AverageEven	0.03	-4.26	AverageParabolicAverageEven	AP to AE	AverageAverage	No change	ParabolicEven	Even-Para	5	4	-1	Non-lead off	3.88	1.75	0.55	NA	Out of contention	Chasing	1	4	Female Scotland 2018 481.55
Dune Coetzee	Female	South Africa	183	2018	124.15	23.13	24.89	25.79	26.19	2.6	Fast	Positive	FastPositive	334	2	1	4-1-3-2	498.31	6	123.56	23.2	25.09	25.86	25.86	1.7	Average	Positive	AveragePositive	0.07	-0.59	FastPositiveAveragePositive	FPO to APO	FastAverage	Fast to Average	PositivePositive	No change	6	6	0	Non-lead off	7.58	5.45	3.7	NA	Out of contention	Out of contention	1	4	Female South Africa 2018 498.31
Eleanor Faulkner	Female	England	9	2018	117.72	23.14	24.82	26.02	26.02	2.7	Fast	Positive	FastPositive	53	1	1	1-3-4-2	475.6	3	118.75	23.47	24.98	25.49	26.06	2.1	Average	Positive	AveragePositive	0.33	1.03	FastPositiveAveragePositive	FPO to APO	FastAverage	Fast to Average	PositivePositive	No change	NA	3	Lead off	Lead off	NA	NA	NA	NA	Lead off	Lead off	1	3	Female England 2018 475.6
Ellena Jones	Female	Wales	74	2018	121.47	23.49	24.71	25.53	26.27	3.1	Average	Positive	AveragePositive	74	2	3	1-3-2-4	483	5	121.61	23.18	25.36	25.57	25.88	1	Average	Positive	AveragePositive	-0.31	0.14	AveragePositiveAveragePositive	No change	AverageAverage	No change	PositivePositive	No change	4	5	1	Non-lead off	3.33	1.2	1.2	NA	Out of contention	Chasing	1	4	Female Wales 2018 483
Emma McKeon	Female	Australia	3	2018	116.26	22.75	25.25	25.85	26.16	1.8	Fast	Positive	FastPositive	9	1	2	2-4-3-1	468.04	1	116.62	22.7	25.17	26.34	25.79	2.3	Fast	Parabolic	FastParabolic	-0.05	0.36	FastPositiveFastParabolic	FPO to FP	FastFast	No change	PositiveParabolic	From Positive	NA	1	Lead off	Lead off	NA	NA	NA	NA	Lead off	Lead off	1	1	Female Australia 2018 468.04
Freya Anderson	Female	England	106	2018	122.36	23.81	25.84	25.58	24.76	2.2	Average	Parabolic	AverageParabolic	53	3	4	1-3-4-2	475.6	3	120.93	23.01	25.28	25.84	25.87	1.3	Average	Even	AverageEven	-0.8	-1.43	AverageParabolicAverageEven	AP to AE	AverageAverage	No change	ParabolicEven	Even-Para	2	3	1	Non-lead off	1.6	-1.51	1.51	NA	Chasing	Within	1	3	Female England 2018 475.6
Hannah Miley	Female	Scotland	81	2018	121.72	23.84	25.52	25.53	25.12	0.9	Average	Even	AverageEven	118	4	2	1-3-4-2	481.55	4	120.83	23.52	25.34	25.76	25.38	0.9	Average	Even	AverageEven	-0.32	-0.89	AverageEvenAverageEven	No change	AverageAverage	No change	EvenEven	No change	5	4	-1	Non-lead off	8.87	5.09	0.9	NA	Out of contention	Out of contention	1	4	Female Scotland 2018 481.55
Holly Hibbott	Female	England	18	2018	118.55	23.5	25.37	25.65	25.47	0.6	Average	Even	AverageEven	53	4	2	1-3-4-2	475.6	3	119.79	22.95	25.14	26.14	25.77	2	Fast	Even	FastEven	-0.55	1.24	AverageEvenFastEven	AE to FE	AverageFast	Average to Fast	EvenEven	No change	3	3	0	Non-lead off	2.07	-1.71	2.07	NA	Chasing	Within	1	3	Female England 2018 475.6
Jazmin Carlin	Female	Wales	69	2018	121.19	23.61	25.6	25.48	25.32	0.6	Average	Even	AverageEven	74	3	2	1-3-2-4	483	5	119.95	23.68	25.29	25.5	25.54	0.5	Average	Even	AverageEven	0.07	-1.24	AverageEvenAverageEven	No change	AverageAverage	No change	EvenEven	No change	5	4	-1	Non-lead off	6.73	3.62	2.28	NA	Out of contention	Out of contention	1	4	Female Wales 2018 483
Kate Beavon	Female	South Africa	287	2018	125.65	23.35	25.33	25.88	25.44	1.1	Average	Even	AverageEven	334	4	2	4-1-3-2	498.31	6	123.45	23.18	25.07	25.7	26.04	1.9	Average	Positive	AveragePositive	-0.17	-2.2	AverageEvenAveragePositive	AE to APO	AverageAverage	No change	EvenPositive	To Positive	6	6	0	Non-lead off	22.56	18.78	13.69	NA	Out of contention	Out of contention	1	4	Female South Africa 2018 498.31
Kathryn Greenslade	Female	Wales	17	2018	118.53	23.97	25.03	25.34	25.66	1.2	Slow	Positive	SlowPositive	74	1	1	1-3-2-4	483	5	119.95	23.54	24.79	25.47	26.2	2.8	Average	Positive	AveragePositive	-0.43	1.42	SlowPositiveAveragePositive	SPO to APO	SlowAverage	Slow to Average	PositivePositive	No change	NA	4	Lead off	Lead off	NA	NA	NA	NA	Lead off	Lead off	1	4	Female Wales 2018 483
Kayla Sanchez	Female	Canada	35	2018	119.79	23.54	25.46	25.53	25.47	0.1	Average	Even	AverageEven	19	2	4	2-4-3-1	469.66	2	119.9	23.11	25.35	25.45	26.1	1.6	Average	Positive	AveragePositive	-0.43	0.11	AverageEvenAveragePositive	AE to APO	AverageAverage	No change	EvenPositive	To Positive	2	3	1	Non-lead off	1.41	-0.72	1.41	NA	Chasing	Within	1	2	Female Canada 2018 469.66
Kristin Bellingan	Female	South Africa	381	2018	124.37	23.05	25	25.92	26.03	2.2	Fast	Positive	FastPositive	334	3	3	4-1-3-2	498.31	6	127.84	22.29	24.92	26.24	26.55	3.3	Fast	Positive	FastPositive	-0.76	3.47	FastPositiveFastPositive	No change	FastFast	No change	PositivePositive	No change	6	6	0	Non-lead off	13.3	10.19	6.57	NA	Out of contention	Out of contention	1	4	Female South Africa 2018 498.31
Leah Neale	Female	Australia	8	2018	117.68	23.82	25.25	25.42	25.51	0.5	Average	Even	AverageEven	9	3	3	2-4-3-1	468.04	1	118.67	23.22	24.9	26.04	25.84	2.4	Average	Positive	AveragePositive	-0.6	0.99	AverageEvenAveragePositive	AE to APO	AverageAverage	No change	EvenPositive	To Positive	1	1	0	Non-lead off	0	-3.11	0	1.6	Leading	Within	1	1	Female Australia 2018 468.04
Lucy Hope	Female	Scotland	26	2018	119	23.56	25.21	25.88	25.34	1.4	Average	Parabolic	AverageParabolic	118	1	1	1-3-4-2	481.55	4	120.5	22.8	24.64	25.62	26.95	4.5	Fast	Positive	FastPositive	-0.76	1.5	AverageParabolicFastPositive	AP to FPO	AverageFast	Average to Fast	ParabolicPositive	To Positive	NA	5	Lead off	Lead off	NA	NA	NA	NA	Lead off	Lead off	1	4	Female Scotland 2018 481.55
Marlies Ross	Female	South Africa	484	2018	128.29	22.83	24.71	25.78	26.68	3.8	Fast	Positive	FastPositive	334	1	4	4-1-3-2	498.31	6	124.2	22.97	24.98	25.64	26.41	2.8	Average	Positive	AveragePositive	0.14	-4.09	FastPositiveAveragePositive	FPO to APO	FastAverage	Fast to Average	PositivePositive	No change	NA	6	Lead off	Lead off	NA	NA	NA	NA	Lead off	Lead off	1	4	Female South Africa 2018 498.31
Penny Oleksiak	Female	Canada	11	2018	117.79	22.7	25.04	25.98	26.28	2.5	Fast	Positive	FastPositive	19	1	2	2-4-3-1	469.66	2	118.03	23.11	24.97	26.05	25.87	2.3	Average	Positive	AveragePositive	0.41	0.24	FastPositiveAveragePositive	FPO to APO	FastAverage	Fast to Average	PositivePositive	No change	NA	2	Lead off	Lead off	NA	NA	NA	NA	Lead off	Lead off	1	2	Female Canada 2018 469.66
Rebecca Smith	Female	Canada	27	2018	119.14	22.92	25.31	25.76	26	1.4	Fast	Positive	FastPositive	19	3	3	2-4-3-1	469.66	2	117.61	22.74	25.17	26.06	26.04	2	Fast	Positive	FastPositive	-0.18	-1.53	FastPositiveFastPositive	No change	FastFast	No change	PositivePositive	No change	3	2	-1	Non-lead off	3.11	0	1.51	NA	Out of contention	Neutral	1	2	Female Canada 2018 469.66
Siobhan O'Connor	Female	England	78	2018	121.6	23.08	25.3	25.91	25.71	1.2	Fast	Even	FastEven	53	2	3	1-3-4-2	475.6	3	117.49	22.73	25	25.88	26.39	2.7	Fast	Positive	FastPositive	-0.35	-4.11	FastEvenFastPositive	FE to FPO	FastFast	No change	EvenPositive	To Positive	3	2	-1	Non-lead off	2.13	0	0.72	NA	Chasing	Neutral	1	3	Female England 2018 475.6
Taylor Ruck	Female	Canada	1	2018	114.81	23.24	25.57	25.81	25.38	0.8	Fast	Even	FastEven	19	4	1	2-4-3-1	469.66	2	115.67	22.72	25.01	26.09	26.18	2.5	Fast	Positive	FastPositive	-0.52	0.86	FastEvenFastPositive	FE to FPO	FastFast	No change	EvenPositive	To Positive	2	2	0	Non-lead off	2.07	-1.71	2.07	NA	Chasing	Within	1	2	Female Canada 2018 469.66
Aidan Carrol	Male	Gibraltar	504	2018	127.82	22.02	24.82	26.89	26.28	4.1	Fast	Parabolic	FastParabolic	503	4	4	3-2-1-4	495.75	5	128.33	22.57	25.61	26.08	25.75	0.9	Fast	Even	FastEven	0.55	0.51	FastParabolicFastEven	FP to FE	FastFast	No change	ParabolicEven	Even-Para	5	5	0	Non-lead off	48.49	44.2	41.24	NA	Out of contention	Out of contention	1	4	Male Gibraltar 2018 495.75
Alexander Graham	Male	Australia	9	2018	106.72	23.06	25.06	25.81	26.08	2.1	Fast	Positive	FastPositive	7	1	3	3-1-4-2	425.97	1	106.6	22.95	25.08	26.1	25.86	2.1	Average	Positive	AveragePositive	-0.11	-0.12	FastPositiveAveragePositive	FPO to APO	FastAverage	Fast to Average	PositivePositive	No change	NA	1	Lead off	Lead off	NA	NA	NA	NA	Lead off	Lead off	1	1	Male Australia 2018 425.97
Cameron Kurle	Male	England	16	2018	108.96	23.57	25.24	25.67	25.52	0.9	Average	Even	AverageEven	64	1	2	2-3-4-1	428.57	2	107.65	23.26	25.19	25.38	26.17	2	Average	Positive	AveragePositive	-0.31	-1.31	AverageEvenAveragePositive	AE to APO	AverageAverage	No change	EvenPositive	To Positive	NA	2	Lead off	Lead off	NA	NA	NA	NA	Lead off	Lead off	1	2	Male England 2018 428.57
Carson Olafson	Male	Canada	106	2018	109.14	23.15	25.01	25.98	25.86	2.1	Average	Positive	AveragePositive	137	4	3	1-2-4-3	434.12	4	108.22	22.78	24.87	25.73	26.62	3.4	Fast	Positive	FastPositive	-0.37	-0.92	AveragePositiveFastPositive	APO to FPO	AverageFast	Average to Fast	PositivePositive	No change	4	4	0	Non-lead off	7.25	2.96	2.96	NA	Out of contention	Chasing	1	4	Male Canada 2018 434.12
Daniel Wallace	Male	Scotland	37	2018	109.17	23.51	25.14	25.65	25.69	1.2	Average	Even	AverageEven	26	3	4	2-1-4-3	429.89	3	109.07	23.46	24.75	25.42	26.36	3.2	Average	Positive	AveragePositive	-0.05	-0.1	AverageEvenAveragePositive	AE to APO	AverageAverage	No change	EvenPositive	To Positive	2	2	0	Non-lead off	0.37	-1.8	0.37	NA	Neutral	Within	1	3	Male Scotland 2018 429.89
Duncan Scott	Male	Scotland	5	2018	106.3	23.64	25.41	25.74	25.21	1.1	Average	Parabolic	AverageParabolic	26	2	1	2-1-4-3	429.89	3	105.1	23.65	25.31	25.76	25.28	1.1	Slow	Even	SlowEven	0.01	-1.2	AverageParabolicSlowEven	AP to SE	AverageSlow	Average to Slow	ParabolicEven	Even-Para	4	2	-2	Non-lead off	2.02	0.08	0.08	NA	Chasing	Neutral	1	3	Male Scotland 2018 429.89
Elijah Winnington	Male	Australia	12	2018	107.28	23.28	25.44	25.81	25.47	0.8	Average	Even	AverageEven	7	3	4	3-1-4-2	425.97	1	106.36	23.3	25.04	26.05	25.61	2	Average	Even	AverageEven	0.02	-0.92	AverageEvenAverageEven	No change	AverageAverage	No change	EvenEven	No change	1	1	0	Non-lead off	0	-2.17	0	0.37	Neutral	Within	1	1	Male Australia 2018 425.97
James Guy	Male	England	7	2018	106.4	23.21	25.12	26.03	25.63	1.8	Average	Even	AverageEven	64	4	1	2-3-4-1	428.57	2	105.5	23.14	25.25	26.1	25.51	1.7	Average	Parabolic	AverageParabolic	-0.07	-0.9	AverageEvenAverageParabolic	AE to AP	AverageAverage	No change	EvenParabolic	Even-Para	3	2	-1	Non-lead off	4.29	0	1.2	NA	Out of contention	Neutral	1	2	Male England 2018 428.57
Jarvis Parkinson	Male	England	129	2018	111.65	23.24	25.52	25.73	25.51	0.5	Average	Even	AverageEven	64	3	4	2-3-4-1	428.57	2	108.51	23.26	25.25	25.74	25.75	1.1	Average	Even	AverageEven	0.02	-3.14	AverageEvenAverageEven	No change	AverageAverage	No change	EvenEven	No change	3	3	0	Non-lead off	2.17	0	1.8	NA	Chasing	Neutral	1	2	Male England 2018 428.57
Jeremy Bagshaw	Male	Canada	72	2018	109.6	23.39	25	25.49	26.12	2.2	Average	Positive	AveragePositive	137	1	1	1-2-4-3	434.12	4	108.54	23.68	24.88	25.94	25.5	2.1	Slow	Even	SlowEven	0.29	-1.06	AveragePositiveSlowEven	APO to SE	AverageSlow	Average to Slow	PositiveEven	From Positive	NA	3	Lead off	Lead off	NA	NA	NA	NA	Lead off	Lead off	1	4	Male Canada 2018 434.12
Kyle Chalmers	Male	Australia	2	2018	105.56	23.58	26.1	25.42	24.91	2.3	Average	Parabolic	AverageParabolic	7	2	1	3-1-4-2	425.97	1	107.07	23.69	24.96	25.54	25.81	1.7	Slow	Positive	SlowPositive	0.11	1.51	AverageParabolicSlowPositive	Ap to SPO	AverageSlow	Average to Slow	ParabolicPositive	To Positive	1	1	0	Non-lead off	0	-1.94	0	1.03	Leading	Within	1	1	Male Australia 2018 425.97
Mack Horton	Male	Australia	3	2018	105.89	23.89	25.63	25.65	24.83	1.8	Slow	Parabolic	SlowParabolic	7	4	2	3-1-4-2	425.97	1	107.38	23.17	25.03	26.03	25.77	2	Average	Positive	AveragePositive	-0.72	1.49	SlowParabolicAveragePositive	SP to APO	SlowAverage	Slow to Average	ParabolicPositive	To Positive	1	1	0	Non-lead off	0	-4.29	0	3.09	Leading	Within	1	1	Male Australia 2018 425.97
Mark Szaranek	Male	Scotland	33	2018	108.95	23.59	25.22	25.64	25.54	0.9	Average	Even	AverageEven	26	4	3	2-1-4-3	429.89	3	108.28	23.6	25.43	25.81	25.16	1.3	Average	Parabolic	AverageParabolic	0.01	-0.67	AverageEvenAverageParabolic	AE to AP	AverageAverage	No change	EvenParabolic	Even-Para	2	3	1	Non-lead off	3.09	-1.2	3.09	NA	Out of contention	Within	1	3	Male Scotland 2018 429.89
Nicholas Grainger	Male	England	104	2018	108.72	23.52	25.14	25.71	25.63	1.2	Average	Even	AverageEven	64	2	3	2-3-4-1	428.57	2	108.23	23.03	24.86	25.96	26.14	2.7	Average	Positive	AveragePositive	-0.49	-0.49	AverageEvenAveragePositive	AE to APO	AverageAverage	No change	EvenPositive	To Positive	2	3	1	Non-lead off	1.03	-0.91	1.03	NA	Chasing	Within	1	2	Male England 2018 428.57
Stephen Milne	Male	Scotland	27	2018	108.52	22.87	25.62	26.09	25.42	1.3	Fast	Parabolic	FastParabolic	26	1	2	2-1-4-3	429.89	3	108.63	22.95	25	25.84	26.21	2.4	Average	Positive	AveragePositive	0.08	0.11	FastParabolicAveragePositive	FP to APO	FastAverage	Fast to Average	ParabolicPositive	To Positive	NA	4	Lead off	Lead off	NA	NA	NA	NA	Lead off	Lead off	1	3	Male Scotland 2018 429.89
Yuri Kisil	Male	Canada	291	2018	114.05	22.47	24.8	26.01	26.72	3.8	Fast	Positive	FastPositive	137	3	4	1-2-4-3	434.12	4	110.41	22.7	25.28	26.68	25.34	3.1	Fast	Parabolic	FastParabolic	0.23	-3.64	FastPositiveFastParabolic	FPO to FP	FastFast	No change	PositiveParabolic	From Positive	4	4	0	Non-lead off	3.5	1.33	1.33	NA	Out of contention	Chasing	1	4	Male Canada 2018 434.12
Agnes Mutina	Female	Hungary	8	2010	117.12	23.94	25.57	25.55	24.93	1.4	Slow	Parabolic	SlowParabolic	127	1	1	1-4-3-2	472.49	1	117.24	23.44	25.46	25.9	25.2	1.4	Average	Parabolic	AverageParabolic	-0.5	0.12	SlowParabolicAverageParabolic	SP to AP	SlowAverage	Slow to Average	ParabolicParabolic	No change	NA	1	Lead off	Lead off	NA	NA	NA	NA	Lead off	Lead off	1	1	Female Hungary 2010 472.49
Camille Muffat	Female	France	5	2010	117.58	23.73	25.11	25.34	25.82	1.4	Average	Positive	AveragePositive	259	4	1	2-3-4-1	472.69	2	117.51	23.65	25.42	25.44	25.5	0.2	Average	Even	AverageEven	-0.08	-0.07	AveragePositiveAverageEven	APO to AE	AverageAverage	No change	PositiveEven	From Positive	2	2	0	Non-lead off	0.06	-1.26	0.06	NA	Neutral	Within	1	2	Female France 2010 472.69
Coralie Balmy	Female	France	30	2010	118.58	23.72	25.45	25.6	25.22	0.8	Average	Even	AverageEven	259	1	2	2-3-4-1	472.69	2	118.53	23.23	25.13	25.83	25.81	1.6	Average	Positive	AveragePositive	-0.49	-0.05	AverageEvenAveragePositive	AE to APO	AverageAverage	No change	EvenPositive	To Positive	NA	2	Lead off	Lead off	NA	NA	NA	NA	Lead off	Lead off	1	2	Female France 2010 472.69
Daniela Schreiber	Female	Germany	501	2010	122.25	23.17	26.02	25.93	24.88	2.5	Fast	Parabolic	FastParabolic	377	4	2	1-3-4-2	478.13	4	118.86	22.7	25.06	26.27	25.96	2.4	Fast	Positive	FastPositive	-0.47	-3.39	FastParabolicFastPositive	FP to FPO	FastFast	No change	ParabolicPositive	To Positive	4	4	0	Non-lead off	4.07	2.75	2.75	NA	Out of contention	Chasing	1	4	Female Germany 2010 478.13
Daria Belyakina	Female	Russia	176	2010	122.41	23.63	25.28	25.58	25.52	0.6	Average	Even	AverageEven	306	2	2	1-2-4-3	479.11	5	121.1	23.12	24.88	25.66	26.34	2.9	Average	Positive	AveragePositive	-0.51	-1.31	AverageEvenAveragePositive	AE to APO	AverageAverage	No change	EvenPositive	To Positive	4	7	3	Non-lead off	2.12	0.71	0.71	NA	Chasing	Chasing	1	4	Female Russia 2010 479.11
Eszter Dara	Female	Hungary	439	2010	126.25	22.95	25.12	26.03	25.9	1.9	Fast	Positive	FastPositive	127	2	4	1-4-3-2	472.49	1	120.35	22.56	24.86	26.31	26.27	3.2	Fast	Positive	FastPositive	-0.39	-5.9	FastPositiveFastPositive	No change	FastFast	No change	PositivePositive	No change	1	2	1	Non-lead off	0	-1.41	0	1.29	Leading	Within	1	1	Female Hungary 2010 472.49
Evelyn Verraszto	Female	Hungary	18	2010	117.9	23.7	25.58	25.87	24.85	2.1	Average	Parabolic	AverageParabolic	127	4	2	1-4-3-2	472.49	1	117.12	23.57	25.26	26.02	25.16	1.8	Average	Parabolic	AverageParabolic	-0.13	-0.78	AverageParabolicAverageParabolic	No change	AverageAverage	No change	ParabolicParabolic	No change	1	1	0	Non-lead off	0	-1.32	0	0.06	Neutral	Within	1	1	Female Hungary 2010 472.49
Gabriella Fagundez	Female	Sweden	42	2010	120.63	23.37	25.25	25.65	25.73	1	Average	Even	AverageEven	187	1	2	2-1-3-4	480.15	6	120.78	23	25.05	25.96	25.99	2.1	Average	Positive	AveragePositive	-0.37	0.15	AverageEvenAveragePositive	AE to APO	AverageAverage	No change	EvenPositive	To Positive	NA	7	Lead off	Lead off	NA	NA	NA	NA	Lead off	Lead off	1	4	Female Sweden 2010 480.15
Hannah Miley	Female	England	51	2010	119.52	24	25.43	25.57	25.01	1.2	Slow	Parabolic	SlowParabolic	32	3	4	1-2-4-3	475.29	3	119.35	23.43	25.32	25.68	25.57	0.7	Average	Even	AverageEven	-0.57	-0.17	SlowParabolicAverageEven	SP to AE	SlowAverage	Slow to Average	ParabolicEven	Even-Para	4	3	-1	Non-lead off	2.4	0.66	0.66	NA	Chasing	Chasing	1	3	Female Great Britain 2010 475.29
Jazmin Carlin	Female	England	26	2010	118.51	24.19	25.26	25.33	25.22	0.2	Slow	Even	SlowEven	32	2	2	1-2-4-3	475.29	3	118.55	23.7	25.69	25.09	25.51	1.2	Slow	Even	SlowEven	-0.49	0.04	SlowEvenSlowEven	No change	SlowSlow	No change	EvenEven	No change	6	4	-2	Non-lead off	3.05	1.64	0.85	NA	Out of contention	Chasing	1	3	Female Great Britain 2010 475.29
Joanne Jackson	Female	England	33	2010	118.93	24.01	25.3	25.63	25.07	1.1	Slow	Parabolic	SlowParabolic	32	4	3	1-2-4-3	475.29	3	118.65	23.4	25.13	25.57	25.89	1.5	Average	Positive	AveragePositive	-0.61	-0.28	SlowParabolicAveragePositive	SP to APO	SlowAverage	Slow to Average	ParabolicPositive	To Positive	3	3	0	Non-lead off	1.32	0	1.26	NA	Chasing	Neutral	1	3	Female Great Britain 2010 475.29
Petra Granlund	Female	Sweden	165	2010	122.72	24.14	25.17	25.57	25.12	1	Slow	Even	SlowEven	187	3	3	2-1-3-4	480.15	6	122.88	22.54	24.83	25.87	26.76	3.7	Fast	Positive	FastPositive	-1.6	0.16	SlowEvenFastPositive	SE to FPO	SlowFast	Slow to Fast	EvenPositive	To Positive	3	6	3	Non-lead off	1.74	0	0.36	NA	Chasing	Neutral	1	4	Female Sweden 2010 480.15
Rebecca Adlington	Female	England	16	2010	117.87	23.98	25.63	25.49	24.9	1.5	Slow	Parabolic	SlowParabolic	32	1	1	1-2-4-3	475.29	3	120.29	23.15	25.08	25.9	25.86	1.8	Average	Positive	AveragePositive	-0.83	2.42	SlowParabolicAveragePositive	SP to APO	SlowAverage	Slow to Average	ParabolicPositive	To Positive	NA	6	Lead off	Lead off	NA	NA	NA	NA	Lead off	Lead off	1	3	Female Great Britain 2010 475.29
Sara Isakovic	Female	Slovenia	48	2010	120.86	23.71	25.53	25.43	25.33	0.4	Average	Even	AverageEven	379	1	1	1-3-4-2	486.13	7	119.44	23.38	25.01	25.6	26.01	2	Average	Positive	AveragePositive	-0.33	-1.42	AverageEvenAveragePositive	AE to APO	AverageAverage	No change	EvenPositive	To Positive	NA	5	Lead off	Lead off	NA	NA	NA	NA	Lead off	Lead off	1	4	Female Slovenia 2010 486.13
Silke Lippok	Female	Germany	6	2010	116.98	22.87	25.17	25.42	26.54	2.8	Fast	Positive	FastPositive	377	1	1	1-3-4-2	478.13	4	118.65	22.67	25.34	25.44	26.55	2.6	Fast	Positive	FastPositive	-0.2	1.67	FastPositiveFastPositive	No change	FastFast	No change	PositivePositive	No change	NA	3	Lead off	Lead off	NA	NA	NA	NA	Lead off	Lead off	1	4	Female Germany 2010 478.13
Ursa Bezan	Female	Slovenia	465	2010	126.7	22.86	24.82	25.93	26.39	3.1	Fast	Positive	FastPositive	379	4	2	1-3-4-2	486.13	7	125.97	21.98	24.69	26.16	27.17	4.8	Fast	Positive	FastPositive	-0.88	-0.73	FastPositiveFastPositive	No change	FastFast	No change	PositivePositive	No change	7	7	0	Non-lead off	4.85	3.53	0.51	NA	Out of contention	Out of contention	1	4	Female Slovenia 2010 486.13
Verena Klocker	Female	Austria	318	2010	124.68	23.12	24.73	26.2	25.95	3.1	Fast	Positive	FastPositive	305	2	3	1-3-2-4	490.76	8	124.27	22.89	25.15	25.94	26.02	1.9	Fast	Positive	FastPositive	-0.23	-0.41	FastPositiveFastPositive	No change	FastFast	No change	PositivePositive	No change	8	8	0	Non-lead off	4.35	2.94	0.81	NA	Out of contention	Chasing	1	4	Female Austria 2010 490.76
Veronika Popova	Female	Russia	46	2010	120.17	23.64	24.93	25.86	25.57	1.9	Average	Positive	AveragePositive	306	1	1	1-2-4-3	479.11	5	119.36	23.44	25.14	25.92	25.49	1.5	Average	Even	AverageEven	-0.2	-0.81	AveragePositiveAverageEven	APO to AE	AverageAverage	No change	PositiveEven	From Positive	NA	4	Lead off	Lead off	NA	NA	NA	NA	Lead off	Lead off	1	4	Female Russia 2010 479.11
Alexander Sukhorukov	Male	Russia	20	2010	108.93	23.67	25.26	25.84	25.23	1.4	Average	Parabolic	AverageParabolic	22	4	3	1-2-4-3	426.71	1	107.6	23.42	25	25.83	25.75	1.8	Average	Positive	AveragePositive	-0.25	-1.33	AverageParabolicAveragePositive	AP to APO	AverageAverage	No change	ParabolicPositive	To Positive	1	1	0	Non-lead off	0	-2.71	0	1.65	Leading	Within	1	1	Male Russia 2010 426.71
Clemens Rapp	Male	Germany	501	2010	109.64	23.26	25.05	25.91	25.78	1.8	Average	Positive	AveragePositive	264	4	3	1-2-4-3	428.13	2	107.22	23.43	25.17	25.8	25.6	1.3	Average	Even	AverageEven	0.17	-2.42	AveragePositiveAverageEven	APO to AE	AverageAverage	No change	PositiveEven	From Positive	2	2	0	Non-lead off	1.65	-1.06	1.65	NA	Chasing	Within	1	2	Male Germany 2010 428.13
Damiano Lestingi	Male	Italy	88	2010	110.21	23.25	25.21	25.68	25.87	1.3	Average	Positive	AveragePositive	47	3	4	1-3-4-2	434.5	5	109.57	23.77	25.17	26.01	25.04	2.1	Slow	Parabolic	SlowParabolic	0.52	-0.64	AveragePositiveSlowParabolic	APO to SP	AverageSlow	Average to Slow	PositiveParabolic	From Positive	6	5	-1	Non-lead off	6.02	3.23	1.03	NA	Out of contention	Out of contention	1	4	Male Italy 2010 434.5
Danila Izotov	Male	Russia	13	2010	107.14	23.58	25.4	25.7	25.32	0.8	Average	Even	AverageEven	22	2	2	1-2-4-3	426.71	1	105.99	23.32	25.27	25.39	26.02	1.6	Average	Positive	AveragePositive	-0.26	-1.15	AverageEvenAveragePositive	AE to APO	AverageAverage	No change	EvenPositive	To Positive	3	1	-1	Non-lead off	0.46	0	0.1	NA	Neutral	Neutral	1	1	Male Russia 2010 426.71
David Carry	Male	England	29	2010	108.17	23.75	25.57	25.52	25.15	0.9	Average	Even	AverageEven	24	3	4	1-3-4-2	431	4	107.78	23.46	25.26	25.68	25.6	0.9	Average	Even	AverageEven	-0.29	-0.39	AverageEvenAverageEven	No change	AverageAverage	No change	EvenEven	No change	4	3	-1	Non-lead off	3.46	0.67	0.67	NA	Out of contention	Chasing	1	4	Male Great Britain 2010 431
Filippo Magnini	Male	Italy	30	2010	108.18	23	25.63	25.99	25.37	1.2	Fast	Parabolic	FastParabolic	47	4	2	1-3-4-2	434.5	5	108.3	23.07	25.65	26.06	25.23	1.6	Average	Even	AverageEven	0.07	0.12	FastParabolicAverageEven	FP to AE	FastAverage	Fast to Average	ParabolicEven	Even-Para	5	5	0	Non-lead off	7.13	4.41	2.51	NA	Out of contention	Out of contention	1	4	Male Italy 2010 434.5
Gianluca Maglia	Male	Italy	24	2010	107.96	23.7	24.88	25.53	25.89	2	Average	Positive	AveragePositive	47	1	1	1-3-4-2	434.5	5	108.46	23.71	25.06	25.38	25.84	1.5	Slow	Positive	SlowPositive	0.01	0.5	AveragePositiveSlowPositive	APO to SPO	AverageSlow	Average to Slow	PositivePositive	No change	NA	5	Lead off	Lead off	NA	NA	NA	NA	Lead off	Lead off	1	4	Male Italy 2010 434.5
Glenn Surgeloose	Male	Belgium	34	2010	108.29	23.2	25.18	25.59	26.03	1.7	Average	Positive	AveragePositive	192	2	1	2-1-4-3	439.96	7	108.46	23.13	25.58	25.78	25.51	0.5	Average	Even	AverageEven	-0.07	0.17	AveragePositiveAverageEven	APO to AE	AverageAverage	No change	PositiveEven	From Positive	8	7	-1	Non-lead off	5.12	4.66	0.29	NA	Out of contention	Out of contention	1	4	Male Belgium 2010 439.96
Jeremy Stravius	Male	France	27	2010	110.3	23.2	25.58	26	25.21	1.5	Average	Parabolic	AverageParabolic	35	4	1	4-3-2-1	429.7	3	105.78	23.18	25.62	26.87	24.33	5	Average	Parabolic	AverageParabolic	-0.02	-4.52	AverageParabolicAverageParabolic	No change	AverageAverage	No change	ParabolicParabolic	No change	4	3	-1	Non-lead off	4.61	1.9	1.9	NA	Out of contention	Chasing	1	3	Male France 2010 429.7
Joost Reijns	Male	Netherlands	92	2010	110.68	23.18	25.03	25.9	25.89	2	Average	Positive	AveragePositive	187	1	2	2-1-4-3	436.87	6	110.3	23.5	24.91	25.52	26.07	2.3	Average	Positive	AveragePositive	0.32	-0.38	AveragePositiveAveragePositive	No change	AverageAverage	No change	PositivePositive	No change	NA	7	Lead off	Lead off	NA	NA	NA	NA	Lead off	Lead off	1	4	Male Netherlands 2010 436.87
Marco Belotti	Male	Italy	44	2010	108.61	23.05	25.23	25.56	26.17	1.9	Fast	Positive	FastPositive	47	2	3	1-3-4-2	434.5	5	109.57	23.04	25.16	25.86	25.93	1.7	Average	Positive	AveragePositive	-0.01	0.96	FastPositiveAveragePositive	FPO to APO	FastAverage	Fast to Average	PositivePositive	No change	5	6	1	Non-lead off	2.99	2.53	0.99	NA	Chasing	Chasing	1	4	Male Italy 2010 434.5
Nikita Lobintsev	Male	Russia	6	2010	106.51	23.84	25.39	25.46	25.31	0.3	Slow	Even	SlowEven	22	1	1	1-2-4-3	426.71	1	105.93	23.97	25.55	25.47	25.01	1.1	Slow	Even	SlowEven	0.13	-0.58	SlowEvenSlowEven	No change	SlowSlow	No change	EvenEven	No change	NA	3	Lead off	Lead off	NA	NA	NA	NA	Lead off	Lead off	1	1	Male Russia 2010 426.71
Paul Biedermann	Male	Germany	3	2010	105.84	23.58	24.85	25.73	25.84	2.1	Average	Positive	AveragePositive	264	1	1	1-2-4-3	428.13	2	105.47	24.21	25.45	25.38	24.96	1	Slow	Even	SlowEven	0.63	-0.37	AveragePositiveSlowEven	APO to SE	AverageSlow	Average to Slow	PositiveEven	From Positive	NA	1	Lead off	Lead off	NA	NA	NA	NA	Lead off	Lead off	1	2	Male Germany 2010 428.13
Pawel Korzeniowski	Male	Poland	39	2010	109.22	23.92	25.39	25.74	24.95	1.6	Slow	Parabolic	SlowParabolic	296	1	1	1-3-4-2	442.71	8	108.93	23.8	25.4	25.72	25.08	1.3	Slow	Parabolic	SlowParabolic	-0.12	-0.29	SlowParabolicSlowParabolic	No change	SlowSlow	No change	ParabolicParabolic	No change	NA	6	Lead off	Lead off	NA	NA	NA	NA	Lead off	Lead off	1	4	Male Poland 2010 442.71
Pawel Rurak	Male	Poland	143	2010	111.22	23.35	24.91	25.72	26.02	2.2	Average	Positive	AveragePositive	296	4	2	1-3-4-2	442.71	8	111.57	23.88	24.96	25.55	25.61	1.4	Slow	Even	SlowEven	0.53	0.35	AveragePositiveSlowEven	APO to SE	AverageSlow	Average to Slow	PositiveEven	From Positive	8	8	0	Non-lead off	12	9.29	1.94	NA	Out of contention	Out of contention	1	4	Male Poland 2010 442.71
Pholien Systermans	Male	Belgium	132	2010	111.07	23.31	24.75	25.65	26.29	3	Average	Positive	AveragePositive	192	4	3	2-1-4-3	439.96	7	110.48	23.38	25.52	25.84	25.26	1.1	Average	Even	AverageEven	0.07	-0.59	AveragePositiveAverageEven	APO to AE	AverageAverage	No change	PositiveEven	From Positive	7	7	0	Non-lead off	10.06	7.35	2.79	NA	Out of contention	Out of contention	1	4	Male Belgium 2010 439.96
Robbie Renwick	Male	England	18	2010	107.6	23.54	25.4	25.5	25.56	0.3	Average	Even	AverageEven	24	1	1	1-3-4-2	431	4	107.47	23.56	25.3	25.41	25.73	0.9	Average	Even	AverageEven	0.02	-0.13	AverageEvenAverageEven	No change	AverageAverage	No change	EvenEven	No change	NA	4	Lead off	Lead off	NA	NA	NA	NA	Lead off	Lead off	1	4	Male Great Britain 2010 431
Robert Bale	Male	England	23	2010	107.82	23.99	25.45	25.64	24.91	1.5	Slow	Parabolic	SlowParabolic	24	4	2	1-3-4-2	431	4	109.21	23.63	25.26	25.87	25.24	1.4	Slow	Parabolic	SlowParabolic	-0.36	1.39	SlowParabolicSlowParabolic	No change	SlowSlow	No change	ParabolicParabolic	No change	3	4	1	Non-lead off	2.71	0	1.06	NA	Chasing	Neutral	1	4	Male Great Britain 2010 431
Robin Backhaus	Male	Germany	501	2010	108.99	23.6	25.19	25.86	25.36	1.4	Average	Even	AverageEven	264	3	4	1-2-4-3	428.13	2	108.87	23.21	25.22	25.94	25.63	1.4	Average	Even	AverageEven	-0.39	-0.12	AverageEvenAverageEven	No change	AverageAverage	No change	EvenEven	No change	2	2	0	Non-lead off	1.35	-1.44	1.35	NA	Chasing	Within	1	2	Male Germany 2010 428.13
Ross Davenport	Male	England	26	2010	108.06	23.74	25.25	25.62	25.4	0.7	Average	Even	AverageEven	24	2	3	1-3-4-2	431	4	108.27	23.63	25.02	25.51	25.84	1.6	Slow	Positive	SlowPositive	-0.11	0.21	AverageEvenSlowPositive	AE to SPO	AverageSlow	Average to Slow	EvenPositive	To Positive	4	4	0	Non-lead off	2	1.54	1.54	NA	Chasing	Chasing	1	4	Male Great Britain 2010 431
Sebastiaan Verschuren	Male	Netherlands	9	2010	106.91	23.67	25.23	25.44	25.66	0.8	Average	Even	AverageEven	187	2	1	2-1-4-3	436.87	6	106.96	23.52	25.41	25.31	25.76	0.9	Average	Even	AverageEven	-0.15	0.05	AverageEvenAverageEven	No change	AverageAverage	No change	EvenEven	No change	7	5	-2	Non-lead off	4.83	4.37	1.37	NA	Out of contention	Out of contention	1	4	Male Netherlands 2010 436.87
Stefan De Die	Male	Netherlands	144	2010	111.1	23.23	25.29	25.87	25.61	1.1	Average	Even	AverageEven	187	4	3	2-1-4-3	436.87	6	110.62	23.08	25.36	25.78	25.78	0.9	Average	Even	AverageEven	-0.15	-0.48	AverageEvenAverageEven	No change	AverageAverage	No change	EvenEven	No change	6	6	0	Non-lead off	7.27	4.56	0.15	NA	Out of contention	Out of contention	1	4	Male Netherlands 2010 436.87
Tim Wallburger	Male	Germany	51	2010	109.02	23.43	25.26	25.82	25.49	1.1	Average	Even	AverageEven	264	2	2	1-2-4-3	428.13	2	108.03	23.28	25.08	25.59	26.05	1.9	Average	Positive	AveragePositive	-0.15	-0.99	AverageEvenAveragePositive	AE to APO	AverageAverage	No change	EvenPositive	To Positive	1	2	1	Non-lead off	0	-0.46	0	0.36	Neutral	Neutral	1	2	Male Germany 2010 428.13
Agnes Mutina	Female	Hungary	91	2012	119.56	23.65	25.23	25.64	25.48	0.8	Average	Even	AverageEven	76	3	3	1-4-3-2	474.7	2	119.09	23.74	25.29	25.62	25.35	0.7	Average	Even	AverageEven	0.09	-0.47	AverageEvenAverageEven	No change	AverageAverage	No change	EvenEven	No change	1	1	0	Non-lead off	0	-0.84	0	0.72	Leading	Within	1	2	Female Hungary 2012 474.7
Alice Mizzau	Female	Italy	30	2012	118.39	23.95	25.38	25.67	24.99	1.3	Slow	Parabolic	SlowParabolic	54	1	2	2-4-3-1	472.9	1	118.67	23.38	25.33	25.43	25.86	1.1	Average	Even	AverageEven	-0.57	0.28	SlowParabolicAverageEven	SP to AE	SlowAverage	Slow to Average	ParabolicEven	Even-Para	NA	3	Lead off	Lead off	NA	NA	NA	NA	Lead off	Lead off	1	1	Female Italy 2012 472.9
Alice Nesti	Female	Italy	93	2012	119.64	24.17	25.23	25.43	25.18	0.5	Slow	Even	SlowEven	54	2	4	2-4-3-1	472.9	1	119.8	24.11	25.43	25.97	25.98	1.2	Average	Even	AverageEven	-0.06	0.16	SlowEvenAverageEven	SE to AE	SlowAverage	Slow to Average	EvenEven	No change	8	8	0	Non-lead off	3.42	2.97	0.27	NA	Out of contention	Chasing	1	1	Female Italy 2012 472.9
Bethany Carson	Female	Ireland	339	2012	123.63	22.96	25.2	25.7	26.14	1.8	Fast	Positive	FastPositive	287	3	3	1-2-3-4	489.15	6	123.08	23.06	25.15	25.37	26.41	2.6	Average	Positive	AveragePositive	0.1	-0.55	FastPositiveAveragePositive	FPO to APO	FastAverage	Fast to Average	PositivePositive	No change	5	5	0	Non-lead off	2.85	4.93	0.37	NA	Chasing	Out of contention	1	4	Female Ireland 2012 489.15
Diletta Carli	Female	Italy	85	2012	119.44	24.2	25.58	25.31	24.92	1.3	Slow	Parabolic	SlowParabolic	54	3	3	2-4-3-1	472.9	1	120.34	23.83	25.77	25.5	24.91	1.7	Average	Parabolic	AverageParabolic	-0.37	0.9	SlowParabolicAverageParabolic	SP to AP	SlowAverage	Slow to Average	ParabolicParabolic	No change	2	2	0	Non-lead off	0.72	-0.12	0.72	NA	Chasing	Neutral	1	1	Female Italy 2012 472.9
Evelyn Verraszto	Female	Hungary	98	2012	119.72	23.79	25.74	25.64	24.83	2	Average	Parabolic	AverageParabolic	76	2	4	1-4-3-2	474.7	2	119.26	23.38	25.58	25.76	25.28	0.9	Average	Parabolic	AverageParabolic	-0.41	-0.46	AverageParabolicAverageParabolic	No change	AverageAverage	No change	ParabolicParabolic	No change	2	1	-1	Non-lead off	0.66	-0.24	0.66	NA	Chasing	Neutral	1	2	Female Hungary 2012 474.7
Federica Pellegrini	Female	Italy	7	2012	116.67	23.82	25	25.57	25.61	1.3	Slow	Parabolic	SlowParabolic	54	4	1	2-4-3-1	472.9	1	116.02	23.37	25.33	25.75	25.55	0.8	Slow	Even	SlowEven	-0.45	-0.65	SlowParabolicSlowEven	SP to SE	SlowSlow	No change	ParabolicEven	Even-Para	2	1	-1	Non-lead off	1.6	-0.7	1.6	NA	Chasing	Within	1	1	Female Italy 2012 472.9
Katinka Hosszu	Female	Hungary	69	2012	115.14	23.63	25.25	25.59	25.53	0.7	Average	Even	AverageEven	76	4	2	1-4-3-2	474.7	2	119	23.37	25.05	25.59	25.99	1.8	Average	Positive	AveragePositive	-0.26	3.86	AverageEvenAveragePositive	AE to APO	AverageAverage	No change	EvenPositive	To Positive	1	2	1	Non-lead off	0	-2.3	0	1.6	Leading	Within	1	2	Female Hungary 2012 474.7
Melanie Nocher	Female	Ireland	175	2012	123.21	23.32	25.08	25.92	25.68	1.7	Average	Positive	AveragePositive	287	2	2	1-2-3-4	489.15	6	120.54	23.42	25.1	25.71	25.77	1.5	Average	Positive	AveragePositive	0.1	-2.67	AveragePositiveAveragePositive	No change	AverageAverage	No change	PositivePositive	No change	5	5	0	Non-lead off	2.51	1.61	1.22	NA	Chasing	Chasing	1	4	Female Ireland 2012 489.15
Sara Isakovic	Female	Slovenia	47	2012	118.47	23.61	25.28	25.67	25.44	0.8	Average	Even	AverageEven	171	1	1	1-2-3-4	479.73	3	119.06	23.55	25.16	25.45	25.84	1.3	Average	Positive	AveragePositive	-0.06	0.59	AverageEvenAveragePositive	AE to APO	AverageAverage	No change	EvenPositive	To Positive	NA	4	Lead off	Lead off	NA	NA	NA	NA	Lead off	Lead off	1	3	Female Slovenia 2012 479.73
Silke Lippok	Female	Germany	20	2012	118.24	23.27	25.32	25.6	25.8	0.9	Average	Even	AverageEven	70	1	1	1-2-4-3	480.55	4	117.77	23.22	25.58	25.53	25.66	0.3	Average	Even	AverageEven	-0.05	-0.47	AverageEvenAverageEven	No change	AverageAverage	No change	EvenEven	No change	NA	1	Lead off	Lead off	NA	NA	NA	NA	Lead off	Lead off	1	4	Female Germany 2012 480.55
Sycerika McMahon	Female	Ireland	131	2012	122.17	23.57	25.64	25.4	25.38	0.6	Average	Even	AverageEven	287	1	1	1-2-3-4	489.15	6	120.28	23.55	25.3	25.57	25.59	0.6	Average	Even	AverageEven	-0.02	-1.89	AverageEvenAverageEven	No change	AverageAverage	No change	EvenEven	No change	NA	5	Lead off	Lead off	NA	NA	NA	NA	Lead off	Lead off	1	4	Female Ireland 2012 489.15
Zsuzsanna Jakabos	Female	Hungary	46	2012	115.6	23.67	25.45	25.66	25.22	0.9	Average	Even	AverageEven	76	1	1	1-4-3-2	474.7	2	118.43	23.89	25.37	25.37	25.38	0	Slow	Even	SlowEven	0.22	2.83	AverageEvenSlowEven	AE to SE	AverageSlow	Average to Slow	EvenEven	No change	NA	2	Lead off	Lead off	NA	NA	NA	NA	Lead off	Lead off	1	2	Female Hungary 2012 474.7
Alexander Selin	Male	Russia	284	2012	111.66	22.9	25.27	25.87	25.95	1.4	Fast	Positive	FastPositive	182	3	3	1-2-3-4	439.45	6	110.1	23.02	25.4	25.76	25.81	0.9	Average	Even	AverageEven	0.12	-1.56	FastPositiveAverageEven	FPO to AE	FastAverage	Fast to Average	PositiveEven	From Positive	7	6	-1	Non-lead off	5.82	3.5	0.12	NA	Out of contention	Out of contention	1	4	Male Russia 2012 439.45
Christian Scheruebl	Male	Austria	410	2012	110.83	23.39	25.19	25.55	25.87	1.3	Average	Positive	AveragePositive	337	3	3	1-2-3-4	439.32	5	110.54	23.48	25.12	25.67	25.72	1.3	Average	Even	AverageEven	0.09	-0.29	AveragePositiveAverageEven	APO to AE	AverageAverage	No change	PositiveEven	From Positive	5	5	0	Non-lead off	5.11	2.79	0.4	NA	Out of contention	Chasing	1	4	Male Austria 2012 439.32
Clemens Rapp	Male	Germany	33	2012	108.75	23.56	25.25	25.55	25.64	0.8	Average	Even	AverageEven	28	3	2	1-3-2-4	429.17	1	107.14	23.55	24.92	25.73	25.8	1.9	Average	Positive	AveragePositive	-0.01	-1.61	AverageEvenAveragePositive	AE to APO	AverageAverage	No change	EvenPositive	To Positive	3	4	1	Non-lead off	3.88	-0.46	3.88	NA	Out of contention	Neutral	1	1	Male Germany 2012 429.17
David Brandl	Male	Austria	99	2012	109	24.13	25.73	25.16	24.98	1.5	Slow	Parabolic	SlowParabolic	337	1	1	1-2-3-4	439.32	5	109.47	23.81	25.02	25.48	25.7	1.4	Slow	Even	SlowEven	-0.32	0.47	SlowParabolicSlowEven	SP to SE	SlowSlow	No change	ParabolicEven	Even-Para	NA	4	Lead off	Lead off	NA	NA	NA	NA	Lead off	Lead off	1	4	Male Austria 2012 439.32
David Karasek	Male	Switzerland	141	2012	109.61	23.57	25.02	25.44	25.98	1.9	Average	Positive	AveragePositive	205	1	2	2-1-3-4	442.3	8	111	23.68	25.53	25.66	25.13	1.1	Slow	Even	SlowEven	0.11	1.39	AveragePositiveSlowEven	APO to SE	AverageSlow	Average to Slow	PositiveEven	From Positive	NA	8	Lead off	Lead off	NA	NA	NA	NA	Lead off	Lead off	1	4	Male Switzerland 2012 442.3
Dimitri Colupaev	Male	Germany	35	2012	109.78	22.77	25.21	25.9	26.12	1.8	Fast	Positive	FastPositive	28	2	3	1-3-2-4	429.17	1	107.83	22.8	25.37	26.09	25.74	1.4	Fast	Even	FastEven	0.03	-1.95	FastPositiveFastEven	FPO to FE	FastFast	No change	PositiveEven	From Positive	1	1	0	Non-lead off	0	-1.86	0	1.61	Leading	Within	1	1	Male Germany 2012 429.17
Dominik Kozma	Male	Hungary	18	2012	106.93	23.72	25.89	25.79	24.6	2.8	Average	Parabolic	AverageParabolic	180	1	1	1-2-3-4	433.6	3	108.31	23.89	25.68	25.79	24.64	2.5	Average	Even	AverageEven	0.17	1.38	AverageParabolicAverageEven	AP to AE	AverageAverage	No change	ParabolicEven	Even-Para	NA	2	Lead off	Lead off	NA	NA	NA	NA	Lead off	Lead off	1	3	Male Hungary 2012 433.6
Dominik Meichtry	Male	Switzerland	47	2012	107.97	23.08	24.88	25.74	26.3	2.8	Fast	Positive	FastPositive	205	2	1	2-1-3-4	442.3	8	109.2	23.2	25.22	25.56	26.03	1.6	Average	Positive	AveragePositive	0.12	1.23	FastPositiveAveragePositive	FPO to APO	FastAverage	Fast to Average	PositivePositive	No change	8	6	-2	Non-lead off	4.3	2.44	1.05	NA	Out of contention	Chasing	1	4	Male Switzerland 2012 442.3
Dorde Markovic	Male	Serbia	136	2012	109.69	23.38	24.93	25.79	25.89	2.1	Average	Positive	AveragePositive	171	1	3	3-4-1-2	440.2	7	109.95	23.4	25.23	25.71	25.66	1	Average	Even	AverageEven	0.02	0.26	AveragePositiveAverageEven	APO to AE	AverageAverage	No change	PositiveEven	From Positive	NA	7	Lead off	Lead off	NA	NA	NA	NA	Lead off	Lead off	1	4	Male Serbia 2012 440.2
Filippo Magnini	Male	Italy	50	2012	108.02	23.39	25.34	25.85	25.42	1.1	Average	Even	AverageEven	174	4	1	2-3-4-1	433.1	2	108.87	23.06	26.09	26.11	24.74	3.1	Average	Parabolic	AverageParabolic	-0.33	0.85	AverageEvenAverageParabolic	AE to AP	AverageAverage	No change	EvenParabolic	Even-Para	2	2	0	Non-lead off	2.68	-0.68	2.68	NA	Chasing	Within	1	2	Male Italy 2012 433.1
Gergo Kis	Male	Hungary	126	2012	109.5	24.65	25.92	25.22	24.21	3.4	Slow	Parabolic	SlowParabolic	180	2	2	1-2-3-4	433.6	3	108.03	23.02	25.44	26.11	25.43	1.5	Average	Parabolic	AverageParabolic	-1.63	-1.47	SlowParabolicAverageParabolic	SP to AP	SlowAverage	Slow to Average	ParabolicParabolic	No change	8	8	0	Non-lead off	6.11	1.77	1.01	NA	Out of contention	Chasing	1	3	Male Hungary 2012 433.6
Gianluca Maglia	Male	Italy	68	2012	108.96	23.83	25.18	25.59	25.39	0.8	Slow	Even	SlowEven	174	1	2	2-3-4-1	433.1	2	108.56	23.58	25.44	25.65	25.33	0.6	Average	Positive	AveragePositive	-0.25	-0.4	SlowEvenAveragePositive	SE to APO	SlowAverage	Slow to Average	EvenPositive	To Positive	NA	3	Lead off	Lead off	NA	NA	NA	NA	Lead off	Lead off	1	2	Male Italy 2012 433.1
Glenn Surgeloose	Male	Belgium	90	2012	108.77	23.46	25.43	25.04	26.06	2	Average	Even	AverageEven	106	2	3	1-3-4-2	435.58	4	109.23	23.42	24.86	26.09	25.63	2.4	Average	Positive	AveragePositive	-0.04	0.46	AverageEvenAveragePositive	AE to APO	AverageAverage	No change	EvenPositive	To Positive	6	4	-2	Non-lead off	3.21	1.35	0.38	NA	Out of contention	Chasing	1	4	Male Belgium 2012 435.58
Jean-Baptiste Febo	Male	Switzerland	329	2012	111.34	23.24	25.51	25.71	25.53	0.4	Average	Even	AverageEven	205	4	4	2-1-3-4	442.3	8	111.26	22.78	25.23	26.19	25.8	1.9	Fast	Even	FastEven	-0.46	-0.08	AverageEvenFastEven	AE to FE	AverageFast	Average to Fast	EvenEven	No change	8	8	0	Non-lead off	9.47	6.11	0.66	NA	Out of contention	Out of contention	1	4	Male Switzerland 2012 442.3
Laszlo Cseh	Male	Hungary	441	2012	111.95	24.43	26.22	25.56	23.8	5	Slow	Parabolic	SlowParabolic	180	4	4	1-2-3-4	433.6	3	108.36	22.93	25.82	26.01	25.24	1.6	Slow	Parabolic	SlowParabolic	-1.5	-3.59	SlowParabolicSlowParabolic	No change	SlowSlow	No change	ParabolicParabolic	No change	6	8	2	Non-lead off	2.1	1.1	0.13	NA	Chasing	Chasing	1	3	Male Hungary 2012 433.6
Paul Biedermann	Male	Germany	5	2012	105.53	23.85	25.03	25.57	25.56	1.2	Slow	Even	SlowEven	28	1	1	1-3-2-4	429.17	1	106.7	23.71	25.28	25.74	25.28	1	Slow	Even	SlowEven	-0.14	1.17	SlowEvenSlowEven	No change	SlowSlow	No change	EvenEven	No change	NA	1	Lead off	Lead off	NA	NA	NA	NA	Lead off	Lead off	1	1	Male Germany 2012 429.17
Pavel Medvetskiy	Male	Russia	93	2012	110.19	23.19	25.28	25.97	25.56	1.4	Average	Even	AverageEven	182	2	2	1-2-3-4	439.45	6	110.7	22.55	24.82	26.28	26.35	3.3	Fast	Positive	FastPositive	-0.64	0.51	AverageEvenFastPositive	AE to FPO	AverageFast	Average to Fast	EvenPositive	To Positive	5	7	2	Non-lead off	2.83	0.97	0.06	NA	Chasing	Chasing	1	4	Male Russia 2012 439.45
Peter Bernek	Male	Hungary	133	2012	109.53	23.61	25.48	25.56	25.34	0.4	Average	Even	AverageEven	180	3	3	1-2-3-4	433.6	3	109.68	23.81	25.67	24.85	25.67	1.9	Slow	Even	SlowEven	0.2	0.15	AverageEvenSlowEven	AE to SE	AverageSlow	Average to Slow	EvenEven	No change	2	3	1	Non-lead off	1.8	-0.52	1.8	NA	Chasing	Within	1	3	Male Hungary 2012 433.6
Pieter Timmers	Male	Belgium	80	2012	109.25	23.3	25.24	25.68	25.79	1.1	Average	Even	AverageEven	106	4	2	1-3-4-2	435.58	4	107.4	23.36	25.43	25.59	25.62	0.4	Average	Even	AverageEven	0.06	-1.85	AverageEvenAverageEven	No change	AverageAverage	No change	EvenEven	No change	4	4	0	Non-lead off	6.67	3.31	3.31	NA	Out of contention	Out of contention	1	4	Male Belgium 2012 435.58
Radovan Siljevski	Male	Serbia	124	2012	110.11	23.38	25.2	25.85	25.57	1.3	Average	Even	AverageEven	171	4	2	3-4-1-2	440.2	7	109.89	23.26	25.21	25.98	25.55	1.5	Average	Even	AverageEven	-0.12	-0.22	AverageEvenAverageEven	No change	AverageAverage	No change	EvenEven	No change	7	7	0	Non-lead off	8.81	5.45	1.32	NA	Out of contention	Out of contention	1	4	Male Serbia 2012 440.2
Riccardo Maestri	Male	Italy	78	2012	108.62	23.6	25.33	25.7	25.37	0.8	Average	Even	AverageEven	174	2	3	2-3-4-1	433.1	2	108.16	22.67	25.28	26.04	26.02	1.7	Fast	Positive	FastPositive	-0.93	-0.46	AverageEvenFastPositive	AE to FPO	AverageFast	Average to Fast	EvenPositive	To Positive	3	3	0	Non-lead off	1.86	0	0.25	NA	Chasing	Neutral	1	2	Male Italy 2012 433.1
Stefan Sorak	Male	Serbia	313	2012	111.63	23.26	24.84	25.7	26.2	2.7	Average	Positive	AveragePositive	171	2	4	3-4-1-2	440.2	7	112.16	23.01	25.41	25.76	25.82	0.9	Average	Even	AverageEven	-0.25	0.53	AveragePositiveAverageEven	APO to AE	AverageAverage	No change	PositiveEven	From Positive	7	8	1	Non-lead off	3.25	1.39	0.04	NA	Out of contention	Chasing	1	4	Male Serbia 2012 440.2
Tim Wallburger	Male	Germany	39	2012	107.75	23.37	25.39	25.75	25.48	0.7	Average	Even	AverageEven	28	4	4	1-3-2-4	429.17	1	107.85	23.3	25.3	25.55	25.84	1.1	Average	Even	AverageEven	-0.07	0.1	AverageEvenAverageEven	No change	AverageAverage	No change	EvenEven	No change	2	3	1	Non-lead off	3.15	0.73	0.73	NA	Out of contention	Chasing	1	1	Male Germany 2012 429.17
Velimir Stjepanovic	Male	Serbia	110	2012	109.32	23.1	25.22	25.8	25.89	1.4	Fast	Positive	FastPositive	171	3	1	3-4-1-2	440.2	7	109.53	23.12	25.34	25.83	25.71	1	Average	Even	AverageEven	0.02	0.21	FastPositiveAverageEven	FPO to AE	FastAverage	Fast to Average	PositiveEven	From Positive	8	7	-1	Non-lead off	7.44	5.12	1.62	NA	Out of contention	Out of contention	1	4	Male Serbia 2012 440.2
Viacheslav Andrusenko	Male	Russia	64	2012	109.03	23.75	25.54	25.32	25.38	0.4	Average	Even	AverageEven	182	1	1	1-2-3-4	439.45	6	109.53	23.37	25.26	25.12	26.25	2.4	Average	Positive	AveragePositive	-0.38	0.5	AverageEvenAveragePositive	AE to APO	AverageAverage	No change	EvenPositive	To Positive	NA	5	Lead off	Lead off	NA	NA	NA	NA	Lead off	Lead off	1	4	Male Russia 2012 439.45
Aimee Willmott	Female	England	244	2014	122.2	23.9	25.65	25.43	25.02	1.3	Average	Parabolic	AverageParabolic	99	4	4	2-1-3-4	477.25	6	119.72	23.35	25.27	25.56	25.83	1.1	Average	Even	AverageEven	-0.55	-2.48	AverageParabolicAverageEven	AP to AE	AverageAverage	No change	ParabolicEven	Even-Para	7	6	-1	Non-lead off	8.13	2.64	0	NA	Out of contention	Chasing	1	4	Female Great Britain 2014 477.25
Alice Mizzau	Female	Italy	25	2014	117.53	23.93	25.57	24.96	25.55	1.4	Slow	Even	SlowEven	31	1	2	2-3-4-1	470.53	1	118.34	23.33	25.09	25.47	26.11	2	Average	Positive	AveragePositive	-0.6	0.81	SlowEvenAveragePositive	SE to APO	SlowAverage	Slow to Average	EvenPositive	To Positive	NA	4	Lead off	Lead off	NA	NA	NA	NA	Lead off	Lead off	1	1	Female Italy 2014 470.53
Boglarka Kapas	Female	Hungary	73	2014	119.54	23.5	25.02	25.8	25.68	1.6	Average	Positive	AveragePositive	49	3	4	3-2-4-1	474.23	3	119.12	24.26	25.26	25.44	25.04	0.8	Slow	Even	SlowEven	0.76	-0.42	AveragePositiveSlowEven	APO to SE	AverageSlow	Average to Slow	PositiveEven	From Positive	7	6	-1	Non-lead off	3.06	2.97	0.21	NA	Out of contention	Chasing	1	3	Female Hungary 2014 474.23
Charlotte Bonnet	Female	France	18	2014	117	23.57	25.31	25.74	25.38	0.9	Average	Even	AverageEven	70	1	1	1-4-2-3	475.36	5	118.62	23.07	24.87	25.86	26.21	2.7	Average	Positive	AveragePositive	-0.5	1.62	AverageEvenAveragePositive	AE to APO	AverageAverage	No change	EvenPositive	To Positive	NA	5	Lead off	Lead off	NA	NA	NA	NA	Lead off	Lead off	1	4	Female France 2014 475.36
Chiara Masini Luccetti	Female	Italy	61	2014	119.24	23.49	25.44	25.55	25.52	0.2	Average	Even	AverageEven	31	3	4	2-3-4-1	470.53	1	118.54	23.4	25.12	25.97	25.5	1.7	Average	Parabolic	AverageParabolic	-0.09	-0.7	AverageEvenAverageParabolic	AE to AP	AverageAverage	No change	EvenParabolic	Even-Para	3	2	-1	Non-lead off	0.09	0	0.08	NA	Neutral	Neutral	1	1	Female Italy 2014 470.53
Coralie Balmy	Female	France	45	2014	118.73	23.63	25.48	25.78	25.12	1.3	Average	Parabolic	AverageParabolic	70	3	2	1-4-2-3	475.36	5	116.8	23.65	25.33	25.67	25.36	0.7	Average	Even	AverageEven	0.02	-1.93	AverageParabolicAverageEven	AP to AE	AverageAverage	No change	ParabolicEven	Even-Para	6	3	-3	Non-lead off	2.85	2.76	0.85	NA	Chasing	Chasing	1	4	Female France 2014 475.36
Danielle Carmen Villars	Female	Switzerland	172	2014	121.14	23.69	25.58	25.52	25.21	0.8	Average	Even	AverageEven	319	2	1	3-1-4-2	490.51	8	122.32	23.32	25.51	25.68	25.5	0.4	Average	Even	AverageEven	-0.37	1.18	AverageEvenAverageEven	No change	AverageAverage	No change	EvenEven	No change	8	8	0	Non-lead off	6.27	5.85	2.63	NA	Out of contention	Out of contention	1	4	Female Switzerland 2014 490.51
Evelyn Verraszto	Female	Hungary	49	2014	120.04	23.4	25.23	25.77	25.6	1.1	Average	Even	AverageEven	49	2	2	3-2-4-1	474.23	3	120.01	23.4	25.31	25.96	25.34	1.4	Average	Parabolic	AverageParabolic	0	-0.03	AverageEvenAverageParabolic	AE to AP	AverageAverage	No change	EvenParabolic	Even-Para	6	7	1	Non-lead off	2.47	2.05	0.63	NA	Chasing	Chasing	1	3	Female Hungary 2014 474.23
Fatima Gallardo Carapeto	Female	Spain	86	2014	123.21	24.25	25.57	25.28	24.9	1.3	Slow	Parabolic	SlowParabolic	68	2	3	1-3-4-2	477.25	6	120.2	23.47	25.18	25.87	25.48	1.4	Average	Even	AverageEven	-0.78	-3.01	SlowParabolicAverageEven	SP to AE	SlowAverage	Slow to Average	ParabolicEven	Even-Para	2	4	2	Non-lead off	0.26	-0.16	0.26	NA	Neutral	Neutral	1	4	Female Spain 2014 477.25
Federica Pellegrini	Female	Italy	5	2014	115.69	23.85	25.23	25.46	25.46	0.5	Average	Even	AverageEven	31	4	1	2-3-4-1	470.53	1	117.1	23.97	25.33	25.62	25.08	1.1	Slow	Parabolic	SlowParabolic	0.12	1.41	AverageEvenSlowParabolic	AE to SP	AverageSlow	Average to Slow	EvenParabolic	Even-Para	2	1	-1	Non-lead off	4.51	-0.98	4.51	NA	Out of contention	Within	1	1	Female Italy 2014 470.53
Jazmin Carlin	Female	England	23	2014	117.26	24.2	25.44	25.75	24.61	2.3	Slow	Parabolic	SlowParabolic	99	2	1	2-1-3-4	477.25	6	117.97	24.06	25.62	25.2	25.12	1.1	Slow	Parabolic	SlowParabolic	-0.14	0.71	SlowParabolicSlowParabolic	No change	SlowSlow	No change	ParabolicParabolic	No change	7	5	-2	Non-lead off	3.64	3.22	1.17	NA	Out of contention	Out of contention	1	4	Female Great Britain 2014 477.25
Judit Ignacio Sorribes	Female	Spain	93	2014	119.99	23.64	25	25.64	25.73	1.6	Average	Positive	AveragePositive	68	3	4	1-3-4-2	477.25	6	120.6	23.93	25.41	25.51	25.14	0.8	Slow	Even	SlowEven	0.29	0.61	AveragePositiveSlowEven	APO to SE	AverageSlow	Average to Slow	PositiveEven	From Positive	4	5	1	Non-lead off	0.93	0.84	0.84	NA	Chasing	Chasing	1	4	Female Spain 2014 477.25
Katinka Hosszu	Female	Hungary	11	2014	116.69	23.26	25.25	25.73	25.77	1.1	Fast	Even	FastEven	49	4	1	3-2-4-1	474.23	3	116.74	23.2	25.06	25.88	25.86	1.8	Average	Positive	AveragePositive	-0.06	0.05	FastEvenAveragePositive	FE to APO	FastAverage	Fast to Average	EvenPositive	To Positive	6	3	-3	Non-lead off	8.13	2.64	0.5	NA	Out of contention	Chasing	1	3	Female Hungary 2014 474.23
Lisa Stamm	Female	Switzerland	501	2014	124.16	23.52	25.44	25.8	25.24	1.1	Average	Parabolic	AverageParabolic	319	3	4	3-1-4-2	490.51	8	124.03	22.93	25.16	25.97	25.94	1.8	Fast	Positive	FastPositive	-0.59	-0.13	AverageParabolicFastPositive	AP to FPO	AverageFast	Average to Fast	ParabolicPositive	To Positive	8	8	0	Non-lead off	9.16	9.07	6.1	NA	Out of contention	Out of contention	1	4	Female Switzerland 2014 490.51
Louise Hansson	Female	Sweden	50	2014	118.86	23.23	25.51	25.49	25.77	0.6	Fast	Even	FastEven	124	2	3	2-3-1-4	471.03	2	118.99	22.96	25.04	25.91	26.09	2.2	Fast	Positive	FastPositive	-0.27	0.13	FastEvenFastPositive	FE to FPO	FastFast	No change	EvenPositive	To Positive	3	1	-2	Non-lead off	0.42	0	0.16	NA	Neutral	Neutral	1	2	Female Sweden 2014 471.03
Melanie Costa Schmid	Female	Spain	17	2014	116.92	23.71	25.15	25.66	25.48	1	Average	Even	AverageEven	68	1	1	1-3-4-2	477.25	6	117.04	23.67	25.06	25.68	25.59	1.3	Average	Even	AverageEven	-0.04	0.12	AverageEvenAverageEven	No change	AverageAverage	No change	EvenEven	No change	NA	2	Lead off	Lead off	NA	NA	NA	NA	Lead off	Lead off	1	4	Female Spain 2014 477.25
Michelle Coleman	Female	Sweden	21	2014	117.18	23.41	25.43	25.8	25.36	0.9	Average	Even	AverageEven	124	1	2	2-3-1-4	471.03	2	117.2	22.7	24.68	25.93	26.68	3.9	Average	Positive	AveragePositive	-0.71	0.02	AverageEvenAveragePositive	AE to APO	AverageAverage	No change	EvenPositive	To Positive	NA	3	Lead off	Lead off	NA	NA	NA	NA	Lead off	Lead off	1	2	Female Sweden 2014 471.03
Noemi Girardet	Female	Switzerland	303	2014	122.6	23.65	25.4	25.48	25.47	0.2	Average	Even	AverageEven	319	1	3	3-1-4-2	490.51	8	123.05	23.25	24.43	25.92	26.4	4	Average	Positive	AveragePositive	-0.4	0.45	AverageEvenAveragePositive	AE to APO	AverageAverage	No change	EvenPositive	To Positive	NA	8	Lead off	Lead off	NA	NA	NA	NA	Lead off	Lead off	1	4	Female Switzerland 2014 490.51
Ophelie Cyrielle Etienne	Female	France	133	2014	121.98	23.4	25.35	25.77	25.49	0.8	Average	Even	AverageEven	70	2	2	1-4-2-3	475.36	5	120.45	23.37	25.28	25.52	25.83	1.1	Average	Even	AverageEven	-0.03	-1.53	AverageEvenAverageEven	No change	AverageAverage	No change	EvenEven	No change	5	6	1	Non-lead off	1.84	1.42	0.28	NA	Chasing	Chasing	1	4	Female France 2014 475.36
Rebecca Turner	Female	England	59	2014	119.17	23.63	24.87	26.16	25.33	2.6	Average	Parabolic	AverageParabolic	99	1	2	2-1-3-4	477.25	6	120.42	23.44	25.54	25.57	25.44	0.3	Average	Even	AverageEven	-0.19	1.25	AverageParabolicAverageEven	AP to AE	AverageAverage	No change	ParabolicEven	Even-Para	NA	7	Lead off	Lead off	NA	NA	NA	NA	Lead off	Lead off	1	4	Female Great Britain 2014 477.25
Sarah Sjostrom	Female	Sweden	1	2014	115.04	23.89	25.81	25.19	25.11	1.5	Average	Parabolic	AverageParabolic	124	3	1	2-3-1-4	471.03	2	114.02	23.31	25.23	25.68	25.78	1.1	Average	Even	AverageEven	-0.58	-1.02	AverageParabolicAverageEven	AP to AE	AverageAverage	No change	ParabolicEven	Even-Para	1	1	0	Non-lead off	0	-0.09	0	0.01	Neutral	Neutral	1	2	Female Sweden 2014 471.03
Shauna Lee	Female	England	68	2014	119.37	23.62	25.47	25.75	25.17	1.1	Average	Parabolic	AverageParabolic	99	3	3	2-1-3-4	477.25	6	119.96	23.37	25.12	25.42	26.09	1.9	Average	Positive	AveragePositive	-0.25	0.59	AverageParabolicAveragePositive	AP to APO	AverageAverage	No change	ParabolicPositive	To Positive	5	7	2	Non-lead off	2	1.91	1.07	NA	Chasing	Chasing	1	4	Female Great Britain 2014 477.25
Stefania Pirozzi	Female	Italy	31	2014	118.18	23.79	25.47	25.21	25.54	0.7	Average	Even	AverageEven	31	2	3	2-3-4-1	470.53	1	117.89	23.06	25.06	25.73	26.16	2.2	Average	Positive	AveragePositive	-0.73	-0.29	AverageEvenAveragePositive	AE to APO	AverageAverage	No change	EvenPositive	To Positive	4	3	-1	Non-lead off	1.56	1.14	1.14	NA	Chasing	Chasing	1	1	Female Italy 2014 470.53
Stina Gardell	Female	Sweden	422	2014	123.29	23.74	25.08	25.53	25.65	1.2	Average	Even	AverageEven	124	4	4	2-3-1-4	471.03	2	121.83	23.13	24.58	25.7	26.59	3.9	Average	Positive	AveragePositive	-0.61	-1.46	AverageEvenAveragePositive	AE to APO	AverageAverage	No change	EvenPositive	To Positive	1	2	1	Non-lead off	0	-5.49	0	4.51	Leading	Within	1	2	Female Sweden 2014 471.03
Veronika Popova	Female	Russia	7	2014	116.84	23.76	25.24	25.44	25.56	0.6	Average	Even	AverageEven	60	1	1	1-2-3-4	474.86	4	116.78	23.7	25.07	25.85	25.37	1.5	Average	Parabolic	AverageParabolic	-0.06	-0.06	AverageEvenAverageParabolic	AE to AP	AverageAverage	No change	EvenParabolic	Even-Para	NA	1	Lead off	Lead off	NA	NA	NA	NA	Lead off	Lead off	1	4	Female Russia 2014 474.86
Viktoriia Andreeva	Female	Russia	38	2014	120.26	23.49	25.27	25.52	25.72	0.9	Average	Even	AverageEven	60	2	2	1-2-3-4	474.86	4	119.58	23.27	25.2	25.92	25.61	1.4	Average	Even	AverageEven	-0.22	-0.68	AverageEvenAverageEven	No change	AverageAverage	No change	EvenEven	No change	1	2	1	Non-lead off	0	-0.42	0	0.42	Neutral	Neutral	1	4	Female Russia 2014 474.86
Viktoriia Maliutina	Female	Russia	113	2014	121.28	23.66	25.49	25.28	25.57	0.6	Average	Even	AverageEven	60	4	4	1-2-3-4	474.86	4	119.74	23.09	25.15	25.85	25.91	1.6	Average	Positive	AveragePositive	-0.57	-1.54	AverageEvenAveragePositive	AE to APO	AverageAverage	No change	EvenPositive	To Positive	4	4	0	Non-lead off	5.91	0.42	0.42	NA	Out of contention	Neutral	1	4	Female Russia 2014 474.86
Albert Puig Garrich	Male	Spain	95	2014	108.86	23.46	25.26	25.56	25.71	0.9	Average	Even	AverageEven	118	1	2	2-3-1-4	435.8	7	109.36	23.35	25.07	25.48	26.09	2	Average	Positive	AveragePositive	-0.11	0.5	AverageEvenAveragePositive	AE to APO	AverageAverage	No change	EvenPositive	To Positive	NA	8	Lead off	Lead off	NA	NA	NA	NA	Lead off	Lead off	1	4	Male Spain 2014 435.8
Alexander Sukhorukov	Male	Russia	30	2014	108.29	23.28	25.12	25.89	25.71	1.6	Average	Even	AverageEven	34	4	2	1-4-3-2	430.29	2	107.56	22.65	24.84	25.82	26.7	3.6	Average	Positive	AveragePositive	-0.63	-0.73	AverageEvenAveragePositive	AE to APO	AverageAverage	No change	EvenPositive	To Positive	2	2	0	Non-lead off	0.21	-0.78	0.21	NA	Neutral	Within	1	2	Male Russia 2014 430.29
Andrea Mitchell D'Arrigo	Male	Italy	25	2014	107.18	23.85	25.54	25.45	25.16	0.8	Slow	Even	SlowEven	73	1	1	1-3-4-2	432.24	6	108.22	23.87	25.23	25.24	25.67	1	Slow	Even	SlowEven	0.02	1.04	SlowEvenSlowEven	No change	SlowSlow	No change	EvenEven	No change	NA	5	Lead off	Lead off	NA	NA	NA	NA	Lead off	Lead off	1	4	Male Italy 2014 432.24
Artem Lobuzov	Male	Russia	27	2014	107.27	23.45	25.02	25.5	26.04	2	Average	Positive	AveragePositive	34	1	1	1-4-3-2	430.29	2	108.18	23.22	25.33	25.71	25.75	0.9	Average	Positive	AveragePositive	-0.23	0.91	AveragePositiveAveragePositive	No change	AverageAverage	No change	PositivePositive	No change	NA	3	Lead off	Lead off	NA	NA	NA	NA	Lead off	Lead off	1	2	Male Russia 2014 430.29
Clemens Rapp	Male	Germany	47	2014	108.07	23.52	25.29	25.61	25.58	0.7	Average	Even	AverageEven	38	3	2	4-3-2-1	429	1	107.45	23.64	25.35	25.59	25.42	0.5	Slow	Even	SlowEven	0.12	-0.62	AverageEvenSlowEven	AE to SE	AverageSlow	Average to Slow	EvenEven	No change	7	3	-4	Non-lead off	3.57	1.17	0.28	NA	Out of contention	Chasing	1	1	Male Germany 2014 429
Clement Mignon	Male	France	75	2014	109.49	23.78	25.76	25.78	24.68	2.5	Average	Parabolic	AverageParabolic	56	4	3	2-1-4-3	430.81	4	108.14	24.02	26.02	25.42	24.54	2.9	Slow	Parabolic	SlowParabolic	0.24	-1.35	AverageParabolicSlowParabolic	AP to SP	AverageSlow	Average to Slow	ParabolicParabolic	No change	1	4	3	Non-lead off	0	-0.99	0	0.21	Neutral	Within	1	4	Male France 2014 430.81
Damiano Lestingi	Male	Italy	78	2014	108.62	23.68	25.38	25.57	25.37	0.4	Average	Even	AverageEven	73	2	3	1-3-4-2	432.24	6	108.73	23.27	25.18	25.87	25.68	1.4	Average	Even	AverageEven	-0.41	0.11	AverageEvenAverageEven	No change	AverageAverage	No change	EvenEven	No change	5	4	-1	Non-lead off	0.82	0.04	0.04	NA	Chasing	Neutral	1	4	Male Italy 2014 432.24
Dawid Zielinski	Male	Poland	141	2014	109.68	23.55	25.19	25.36	25.89	1.4	Average	Positive	AveragePositive	92	4	4	1-3-2-4	436	8	110.03	22.95	24.63	26.06	26.37	3.6	Average	Positive	AveragePositive	-0.6	0.35	AveragePositiveAveragePositive	No change	AverageAverage	No change	PositivePositive	No change	8	8	0	Non-lead off	3.22	2.23	0.55	NA	Out of contention	Chasing	1	4	Male Poland 2014 436
Dion Dreesens	Male	Netherlands	39	2014	107.79	23.26	25.1	25.71	25.94	1.7	Average	Positive	AveragePositive	70	1	2	2-3-4-1	431.59	5	108.1	23.61	25.09	25.52	25.78	1.4	Average	Positive	AveragePositive	0.35	0.31	AveragePositiveAveragePositive	No change	AverageAverage	No change	PositivePositive	No change	NA	3	Lead off	Lead off	NA	NA	NA	NA	Lead off	Lead off	1	4	Male Netherlands 2014 431.59
Emmanuel Vanluchene	Male	Belgium	63	2014	109.93	22.96	24.9	25.84	26.3	2.8	Fast	Positive	FastPositive	57	3	3	2-4-3-1	430.39	3	108.84	22.9	26.26	26.04	24.8	3.1	Average	Even	AverageEven	-0.06	-1.09	FastPositiveAverageEven	FPO to AE	FastAverage	Fast to Average	PositiveEven	From Positive	6	6	0	Non-lead off	3.29	0.89	0.08	NA	Out of contention	Chasing	1	3	Male Belgium 2014 430.39
Ferry Weertman	Male	Netherlands	54	2014	108.23	24.06	25.49	25.27	25.18	0.6	Slow	Even	SlowEven	70	2	3	2-3-4-1	431.59	5	107.91	23.56	24.93	26.17	25.35	2.5	Average	Parabolic	AverageParabolic	-0.5	-0.32	SlowEvenAverageParabolic	SE to AP	SlowAverage	Slow to Average	EvenParabolic	Even-Para	3	2	-1	Non-lead off	0.7	-0.08	0.48	NA	Chasing	Neutral	1	4	Male Netherlands 2014 431.59
Filippo Magnini	Male	Italy	32	2014	107.42	23.16	25.53	25.85	25.46	0.8	Average	Even	AverageEven	73	4	2	1-3-4-2	432.24	6	107.65	22.71	25.14	25.63	26.52	2.7	Fast	Positive	FastPositive	-0.45	0.23	AverageEvenFastPositive	AE to FPO	AverageFast	Average to Fast	EvenPositive	To Positive	5	6	1	Non-lead off	2.06	1.07	0.24	NA	Chasing	Chasing	1	4	Male Italy 2014 432.24
Glenn Surgeloose	Male	Belgium	80	2014	108.97	23.58	25.45	25.49	25.47	0.1	Average	Even	AverageEven	57	2	4	2-4-3-1	430.39	3	108.96	23.54	25.65	25.52	25.28	0.7	Average	Positive	AveragePositive	-0.04	-0.01	AverageEvenAveragePositive	AE to APO	AverageAverage	No change	EvenPositive	To Positive	5	6	1	Non-lead off	1.01	0.28	0.19	NA	Chasing	Neutral	1	3	Male Belgium 2014 430.39
Jan Switkowski	Male	Poland	60	2014	108.35	24.15	25.33	25.57	24.95	1.2	Slow	Parabolic	SlowParabolic	92	3	2	1-3-2-4	436	8	109.83	23.57	25.29	25.98	25.16	1.7	Average	Parabolic	AverageParabolic	-0.58	1.48	SlowParabolicAverageParabolic	SP to AP	SlowAverage	Slow to Average	ParabolicParabolic	No change	5	8	3	Non-lead off	3.21	0.81	0.39	NA	Out of contention	Chasing	1	4	Male Poland 2014 436
Joost Reijns	Male	Netherlands	165	2014	109.89	23.41	25.01	25.6	25.98	1.9	Average	Positive	AveragePositive	70	3	4	2-3-4-1	431.59	5	109.52	23	25.16	25.72	26.11	1.9	Average	Positive	AveragePositive	-0.41	-0.37	AveragePositiveAveragePositive	No change	AverageAverage	No change	PositivePositive	No change	2	4	2	Non-lead off	2.07	-0.33	2.07	NA	Chasing	Neutral	1	4	Male Netherlands 2014 431.59
Kacper Majchrzak	Male	Poland	128	2014	109.43	23.38	25.24	25.29	26.09	1.9	Average	Positive	AveragePositive	92	2	3	1-3-2-4	436	8	109.85	23.22	25.74	25.79	25.24	1.2	Average	Even	AverageEven	-0.16	0.42	AveragePositiveAverageEven	APO to AE	AverageAverage	No change	PositiveEven	From Positive	1	5	4	Non-lead off	0	-0.78	0	0.48	Neutral	Within	1	4	Male Poland 2014 436
Lorys Bourelly	Male	France	107	2014	109.17	23.39	25.55	25.89	25.18	1.4	Average	Parabolic	AverageParabolic	56	3	4	2-1-4-3	430.81	4	109.83	23.01	25.45	26.26	25.28	2	Average	Parabolic	AverageParabolic	-0.38	0.66	AverageParabolicAverageParabolic	No change	AverageAverage	No change	ParabolicParabolic	No change	1	1	0	Non-lead off	0	-2.4	0	2.07	Leading	Within	1	4	Male France 2014 430.81
Louis Croenen	Male	Belgium	63	2014	109.25	23.51	25.21	25.58	25.69	1	Average	Even	AverageEven	57	1	2	2-4-3-1	430.39	3	108.41	23.41	25.1	25.77	25.72	1.5	Average	Even	AverageEven	-0.1	-0.84	AverageEvenAverageEven	No change	AverageAverage	No change	EvenEven	No change	NA	5	Lead off	Lead off	NA	NA	NA	NA	Lead off	Lead off	1	3	Male Belgium 2014 430.39
Manuel Martin Martin Victor	Male	Spain	74	2014	108.57	23.13	25.1	25.43	26.34	2.5	Average	Positive	AveragePositive	118	3	1	2-3-1-4	435.8	7	108.73	23.09	25.62	26.17	25.11	2.1	Average	Parabolic	AverageParabolic	-0.04	0.16	AveragePositiveAverageParabolic	APO to AP	AverageAverage	No change	PositiveParabolic	From Positive	8	7	-1	Non-lead off	3.76	1.36	0.19	NA	Out of contention	Chasing	1	4	Male Spain 2014 435.8
Miguel Duran Navia	Male	Spain	106	2014	109.04	23.64	25.17	25.46	25.73	1.1	Average	Even	AverageEven	118	2	3	2-3-1-4	435.8	7	108.48	23.14	25.51	26.07	25.29	1.6	Average	Parabolic	AverageParabolic	-0.5	-0.56	AverageEvenAverageParabolic	AE to AP	AverageAverage	No change	EvenParabolic	Even-Para	8	8	0	Non-lead off	1.96	1.18	0.84	NA	Chasing	Chasing	1	4	Male Spain 2014 435.8
Paul Biedermann	Male	Germany	8	2014	105.8	23.7	25.07	25.44	25.79	1.4	Average	Positive	AveragePositive	38	4	1	4-3-2-1	429	1	105.26	24.06	25.26	25.69	24.99	1.4	Slow	Parabolic	SlowParabolic	0.36	-0.54	AveragePositiveSlowParabolic	APO to SP	AverageSlow	Average to Slow	PositiveParabolic	From Positive	3	1	-2	Non-lead off	0.99	0	0.78	NA	Chasing	Neutral	1	1	Male Germany 2014 429
Pawel Korzeniowski	Male	Poland	38	2014	107.78	23.87	25.34	25.41	25.38	0.1	Slow	Even	SlowEven	92	1	1	1-3-2-4	436	8	107.4	23.51	25.29	25.74	25.47	0.9	Average	Even	AverageEven	-0.36	-0.38	SlowEvenAverageEven	SE to AE	SlowAverage	Slow to Average	EvenEven	No change	NA	1	Lead off	Lead off	NA	NA	NA	NA	Lead off	Lead off	1	4	Male Poland 2014 436
Pieter Timmers	Male	Belgium	20	2014	107.01	23.13	24.81	25.96	26.1	2.8	Average	Positive	AveragePositive	57	4	1	2-4-3-1	430.39	3	105.61	23.51	24.8	25.69	26	2.4	Average	Positive	AveragePositive	0.38	-1.4	AveragePositiveAveragePositive	No change	AverageAverage	No change	PositivePositive	No change	6	3	-3	Non-lead off	2.16	1.17	0.1	NA	Chasing	Chasing	1	3	Male Belgium 2014 430.39
Robin Backhaus	Male	Germany	50	2014	108.28	23.29	24.91	25.94	25.86	2.2	Average	Positive	AveragePositive	38	1	4	4-3-2-1	429	1	108.52	23.27	25.17	25.86	25.71	1.4	Average	Even	AverageEven	-0.02	0.24	AveragePositiveAverageEven	APO to AE	AverageAverage	No change	PositiveEven	From Positive	NA	7	Lead off	Lead off	NA	NA	NA	NA	Lead off	Lead off	1	1	Male Germany 2014 429
Sebastiaan Verschuren	Male	Netherlands	23	2014	107.16	23.45	24.96	25.94	25.64	2	Average	Positive	AveragePositive	70	4	1	2-3-4-1	431.59	5	107.19	23.57	25.1	25.45	25.88	1.5	Average	Positive	AveragePositive	0.12	0.03	AveragePositiveAveragePositive	No change	AverageAverage	No change	PositivePositive	No change	4	5	1	Non-lead off	1.82	0.83	0.83	NA	Chasing	Chasing	1	4	Male Netherlands 2014 431.59
Yannick Agnel	Male	France	6	2014	106.65	23.33	25.11	25.94	25.62	1.6	Average	Even	AverageEven	56	2	1	2-1-4-3	430.81	4	106.51	22.94	25.17	26.08	25.81	1.8	Average	Even	AverageEven	-0.39	-0.14	AverageEvenAverageEven	No change	AverageAverage	No change	EvenEven	No change	2	1	-1	Non-lead off	0.22	-0.56	0.22	NA	Neutral	Within	1	4	Male France 2014 430.81
Yannick Lebherz	Male	Germany	48	2014	108.7	23.28	25	25.54	26.18	2.3	Average	Positive	AveragePositive	38	2	3	4-3-2-1	429	1	109.2	22.55	25.04	25.92	26.49	2.8	Fast	Positive	FastPositive	-0.73	0.5	AveragePositiveFastPositive	APO to FPO	AverageFast	Average to Fast	PositivePositive	No change	7	7	0	Non-lead off	1.12	0.34	0.11	NA	Chasing	Neutral	1	1	Male Germany 2014 429
Alice Mizzau	Female	Italy	73	2016	118.71	23.63	24.86	25.63	25.89	2.1	Fast	Positive	FastPositive	79	1	2	2-4-3-1	474.79	5	119.02	23.71	25.12	25.55	25.62	1.1	Average	Even	AverageEven	1.12	0.31	FastPositiveAverageEven	FPO to AE	FastAverage	Fast to Average	PositiveEven	From Positive	NA	5	Lead off	Lead off	NA	NA	NA	NA	Lead off	Lead off	1	4	Female Italy 2016 474.79
Andrea Kneppers	Female	Netherlands	65	2016	119.6	23.48	25.26	25.64	25.62	0.8	Average	Even	AverageEven	39	1	4	4-3-2-1	473.63	3	120.19	23.7	25.43	25.61	25.25	0.7	Average	Even	AverageEven	0.22	0.59	AverageEvenAverageEven	No change	AverageAverage	No change	EvenEven	No change	NA	6	Lead off	Lead off	NA	NA	NA	NA	Lead off	Lead off	1	3	Female Netherlands 2016 473.63
Erica Musso	Female	Italy	128	2016	119.74	24.09	24.95	25.56	25.41	1.3	Slow	Even	SlowEven	79	2	4	2-4-3-1	474.79	5	120.15	23.64	24.99	25.38	25.99	2	Average	Positive	AveragePositive	-0.45	0.41	SlowEvenAveragePositive	SE to APO	SlowAverage	Slow to Average	EvenPositive	To Positive	5	5	0	Non-lead off	3.72	0.42	0.33	NA	Out of contention	Neutral	1	4	Female Italy 2016 474.79
Esmee Vermeulen	Female	Netherlands	42	2016	117.93	23.74	25.13	25.69	25.43	1.1	Average	Even	AverageEven	39	2	3	4-3-2-1	473.63	3	119.02	23.29	25.17	25.64	25.89	1.4	Average	Positive	AveragePositive	-0.45	1.09	AverageEvenAveragePositive	AE to APO	AverageAverage	No change	EvenPositive	To Positive	6	6	0	Non-lead off	4.89	1.59	1.17	NA	Out of contention	Chasing	1	3	Female Netherlands 2016 473.63
Evelyn Verraszto	Female	Hungary	49	2016	118.16	23.65	25.34	25.89	25.13	1.5	Average	Parabolic	AverageParabolic	40	2	3	4-3-2-1	471.63	1	118.61	23.4	25.52	25.83	25.25	1.1	Average	Parabolic	AverageParabolic	-0.25	0.45	AverageParabolicAverageParabolic	No change	AverageAverage	No change	ParabolicParabolic	No change	3	3	0	Non-lead off	3.3	0	0.77	NA	Out of contention	Neutral	1	1	Female Hungary 2016 471.63
Fatima Gallardo Carapeto	Female	Spain	104	2016	119.36	23.67	25.65	25.19	25.49	0.9	Average	Even	AverageEven	106	3	3	1-2-3-4	473.38	2	119.02	23.46	25.58	25.55	25.41	0.4	Average	Even	AverageEven	-0.21	-0.34	AverageEvenAverageEven	No change	AverageAverage	No change	EvenEven	No change	4	3	-1	Non-lead off	1.61	0.14	0.14	NA	Chasing	Neutral	1	2	Female Spain 2016 473.38
Federica Pellegrini	Female	Italy	3	2016	114.55	23.75	25.54	25.57	25.14	0.9	Average	Even	AverageEven	79	4	1	2-4-3-1	474.79	5	116.91	23.37	25.23	25.96	25.44	1.5	Average	Parabolic	AverageParabolic	-0.38	2.36	AverageEvenAverageParabolic	AE to AP	AverageAverage	No change	EvenParabolic	Even-Para	5	5	0	Non-lead off	3.43	2.88	2.5	NA	Out of contention	Chasing	1	4	Female Italy 2016 474.79
Femke Heemskerk	Female	Netherlands	8	2016	115.85	23.23	25.58	25.46	25.73	0.5	Fast	Even	FastEven	39	4	1	4-3-2-1	473.63	3	115.72	23.5	25.64	25.39	25.48	0.5	Average	Even	AverageEven	0.27	-0.13	FastEvenAverageEven	FE to AE	FastAverage	Fast to Average	EvenEven	No change	6	3	-3	Non-lead off	3.49	2.94	0.06	NA	Out of contention	Chasing	1	3	Female Netherlands 2016 473.63
Georgia Coates	Female	England	62	2016	118.54	23.87	25.31	25.3	25.53	0.5	Average	Even	AverageEven	84	4	3	2-1-4-3	473.97	4	119.09	23.82	25.27	25.5	25.41	0.5	Slow	Even	SlowEven	-0.05	0.55	AverageEvenSlowEven	AE to SE	AverageSlow	Average to Slow	EvenEven	No change	2	4	2	Non-lead off	0.35	-0.2	0.35	NA	Neutral	Neutral	1	4	Female Great Britain 2016 473.97
Hannah Miley	Female	England	210	2016	120.85	23.6	25.34	25.65	25.41	0.6	Average	Even	AverageEven	84	3	4	2-1-4-3	473.97	4	120.44	23.79	25.53	25.44	25.24	0.6	Slow	Even	SlowEven	0.19	-0.41	AverageEvenSlowEven	AE to SE	AverageSlow	Average to Slow	EvenEven	No change	1	2	1	Non-lead off	0	-1.47	0	0.6	Leading	Within	1	4	Female Great Britain 2016 473.97
Ida Marko-Varga	Female	Sweden	93	2016	120.27	23.22	25.16	25.97	25.64	1.6	Fast	Even	FastEven	106	4	2	1-4-3-2	475.74	6	119.82	22.9	25.36	25.5	26.23	1.8	Average	Positive	AveragePositive	-0.32	-0.45	FastEvenAveragePositive	FE to APO	FastAverage	Fast to Average	EvenPositive	To Positive	4	6	2	Non-lead off	0.93	0.38	0.38	NA	Chasing	Chasing	1	4	Female Sweden 2016 475.74
Janja Segel	Female	Slovenia	57	2016	118.38	23.75	25.26	25.71	25.28	1	Average	Even	AverageEven	175	1	1	1-2-3-4	483.18	8	120.59	23.19	25.1	25.58	26.12	2	Average	Positive	AveragePositive	-0.56	2.21	AverageEvenAveragePositive	AE to APO	AverageAverage	No change	EvenPositive	To Positive	NA	7	Lead off	Lead off	NA	NA	NA	NA	Lead off	Lead off	1	4	Female Slovenia 2016 483.18
Jazmin Carlin	Female	England	33	2016	117.62	23.9	25.54	25.4	25.17	0.7	Average	Even	AverageEven	84	1	2	2-1-4-3	473.97	4	117.83	23.76	25.59	25.44	25.21	0.8	Slow	Even	SlowEven	-0.14	0.21	AverageEvenSlowEven	AE to SE	AverageSlow	Average to Slow	EvenEven	No change	NA	2	Lead off	Lead off	NA	NA	NA	NA	Lead off	Lead off	1	4	Female Great Britain 2016 473.97
Juliette Casini	Female	Belgium	206	2016	121.82	23.26	24.73	25.52	26.48	3.4	Average	Positive	AveragePositive	271	1	2	2-1-4-3	482.67	7	120.82	23.34	25.01	25.79	25.86	1.8	Average	Positive	AveragePositive	0.08	-1	AveragePositiveAveragePositive	No change	AverageAverage	No change	PositivePositive	No change	NA	8	Lead off	Lead off	NA	NA	NA	NA	Lead off	Lead off	1	4	Female Belgium 2016 482.67
Katinka Hosszu	Female	Hungary	14	2016	116.31	23.48	25.05	25.79	25.68	1.6	Average	Positive	AveragePositive	40	4	1	4-3-2-1	471.63	1	115.94	22.66	24.99	25.9	26.45	2.9	Average	Even	AverageEven	-0.82	-0.37	AveragePositiveAverageEven	APO to AE	AverageAverage	No change	PositiveEven	From Positive	1	1	0	Non-lead off	0	-0.55	0	0.35	Neutral	Within	1	1	Female Hungary 2016 471.63
Lotte Goris	Female	Belgium	158	2016	120.28	23.63	25.08	25.59	25.7	1.3	Average	Positive	AveragePositive	271	2	1	2-1-4-3	482.67	7	119.49	23.84	24.96	25.56	25.64	1.5	Slow	Positive	SlowPositive	0.21	-0.79	AveragePositiveSlowPositive	APO to SPO	AverageSlow	Average to Slow	PositivePositive	No change	8	7	-1	Non-lead off	5.52	2.22	0.23	NA	Out of contention	Chasing	1	4	Female Belgium 2016 482.67
Louise Hansson	Female	Sweden	117	2016	120.36	23.37	24.93	26.03	25.66	2.2	Average	Positive	AveragePositive	106	3	3	1-4-3-2	475.74	6	120.36	23.4	25.17	25.85	25.58	1.3	Average	Even	AverageEven	0.03	0	AveragePositiveAverageEven	APO to AE	AverageAverage	No change	PositiveEven	From Positive	2	4	2	Non-lead off	0.6	-0.87	0.6	NA	Chasing	Within	1	4	Female Sweden 2016 475.74
Melanie Costa Schmid	Female	Spain	37	2016	118.8	23.94	25.24	25.63	25.19	1	Slow	Even	SlowEven	106	1	1	1-2-3-4	473.38	2	118.69	24.1	25.42	25.18	25.29	0.5	Slow	Even	SlowEven	0.16	-0.11	SlowEvenSlowEven	No change	SlowSlow	No change	EvenEven	No change	NA	4	Lead off	Lead off	NA	NA	NA	NA	Lead off	Lead off	1	2	Female Spain 2016 473.38
Mireia Belmonte Garcia	Female	Spain	215	2016	120.91	23.81	25.56	25.51	25.12	0.9	Average	Even	AverageEven	106	4	4	1-2-3-4	473.38	2	118.5	23.05	25.46	25.93	25.56	1	Slow	Even	SlowEven	-0.76	-2.41	AverageEvenSlowEven	AE to SE	AverageSlow	Average to Slow	EvenEven	No change	3	2	-1	Non-lead off	0.55	0	0.2	NA	Chasing	Neutral	1	2	Female Spain 2016 473.38
Patricia Castro Ortega	Female	Spain	67	2016	118.69	23.62	25.44	25.58	25.35	0.5	Average	Even	AverageEven	106	2	2	1-2-3-4	473.38	2	118.62	23.49	25.33	25.7	25.48	0.7	Average	Even	AverageEven	-0.13	-0.07	AverageEvenAverageEven	No change	AverageAverage	No change	EvenEven	No change	4	4	0	Non-lead off	3.39	0.09	0.09	NA	Out of contention	Neutral	1	2	Female Spain 2016 473.38
Robin Neumann	Female	Netherlands	39	2016	117.85	23.72	25.13	25.8	25.35	1.3	Average	Even	AverageEven	39	3	2	4-3-2-1	473.63	3	120.29	23.17	25.03	26.15	25.65	2.2	Average	Parabolic	AverageParabolic	-0.55	2.44	AverageEvenAverageParabolic	AE to AP	AverageAverage	No change	EvenParabolic	Even-Para	6	6	0	Non-lead off	3.43	1.96	0.13	NA	Out of contention	Chasing	1	3	Female Netherlands 2016 473.63
Sarah Sjostrom	Female	Sweden	2	2016	114.08	23.53	25.44	25.5	25.53	0.2	Average	Even	AverageEven	106	1	1	1-4-3-2	475.74	6	115.52	23.47	25.26	25.75	25.52	1	Average	Even	AverageEven	-0.06	1.44	AverageEvenAverageEven	No change	AverageAverage	No change	EvenEven	No change	NA	1	Lead off	Lead off	NA	NA	NA	NA	Lead off	Lead off	1	4	Female Sweden 2016 475.74
Stefania Pirozzi	Female	Italy	113	2016	119.52	23.79	25.1	25.65	25.46	1.1	Average	Even	AverageEven	79	3	3	2-4-3-1	474.79	5	120.13	23.36	25.19	25.83	25.62	1.3	Average	Even	AverageEven	-0.43	0.61	AverageEvenAverageEven	No change	AverageAverage	No change	EvenEven	No change	5	5	0	Non-lead off	3.3	1.83	1.69	NA	Out of contention	Chasing	1	4	Female Italy 2016 474.79
Stina Gardell	Female	Sweden	210	2016	120.85	23.79	25.26	25.54	25.41	0.6	Average	Even	AverageEven	106	2	4	1-4-3-2	475.74	6	121.01	23.89	25.53	25.32	25.26	0.6	Slow	Even	SlowEven	0.1	0.16	AverageEvenSlowEven	AE to SE	AverageSlow	Average to Slow	EvenEven	No change	1	2	1	Non-lead off	0	-3.3	0	2.53	Leading	Within	1	4	Female Sweden 2016 475.74
Tjasa Pintar	Female	Slovenia	182	2016	120.54	23.81	24.81	25.75	25.63	2	Average	Positive	AveragePositive	175	3	3	1-2-3-4	483.18	8	120.25	23.19	24.81	25.9	26.1	2.7	Average	Positive	AveragePositive	-0.62	-0.29	AveragePositiveAveragePositive	No change	AverageAverage	No change	PositivePositive	No change	8	7	-1	Non-lead off	5.03	3.56	0.24	NA	Out of contention	Out of contention	1	4	Female Slovenia 2016 483.18
Valentine Dumont	Female	Belgium	220	2016	120.94	23.69	25.15	25.76	25.39	1.2	Average	Even	AverageEven	271	4	3	2-1-4-3	482.67	7	121.03	23.94	25.31	25.51	25.25	0.5	Slow	Even	SlowEven	0.25	0.09	AverageEvenSlowEven	AE to SE	AverageSlow	Average to Slow	EvenEven	No change	8	7	-1	Non-lead off	7.01	6.46	1.68	NA	Out of contention	Out of contention	1	4	Female Belgium 2016 482.67
Adam Telegdy	Male	Hungary	173	2016	109.63	23.31	25.08	25.85	25.76	1.6	Average	Positive	AveragePositive	102	3	4	1-3-4-2	432.99	7	109.11	22.93	25.19	25.82	26.07	1.8	Average	Positive	AveragePositive	-0.38	-0.52	AveragePositiveAveragePositive	No change	AverageAverage	No change	PositivePositive	No change	7	7	0	Non-lead off	3	2.77	1.73	NA	Out of contention	Chasing	1	4	Male Hungary 2016 432.99
Alexi Konovalov	Male	Israel	130	2016	110.64	23.07	25.03	25.92	25.98	2.1	Fast	Positive	FastPositive	241	2	2	1-2-3-4	436.82	8	109.41	22.86	25.33	26.1	25.71	1.5	Fast	Even	FastEven	-0.21	-1.23	FastPositiveFastEven	FPO to FE	FastFast	No change	PositiveEven	From Positive	6	8	2	Non-lead off	1.23	0.74	0.19	NA	Chasing	Chasing	1	4	Male Israel 2016 436.82
Andrea Mitchell D'Arrigo	Male	Italy	53	2016	107.46	23.58	25.33	25.17	25.92	1.6	Average	Even	AverageEven	67	1	2	2-4-3-1	428.3	3	107.57	23.6	25.3	25.43	25.68	0.8	Average	Even	AverageEven	0.02	0.11	AverageEvenAverageEven	No change	AverageAverage	No change	EvenEven	No change	NA	2	Lead off	Lead off	NA	NA	NA	NA	Lead off	Lead off	1	3	Male Italy 2016 428.3
Dieter Dekoninick	Male	Belgium	93	2016	108.25	23.36	25.09	25.64	25.91	1.6	Average	Positive	AveragePositive	56	3	4	3-1-4-2	428.28	2	108.25	23.21	25.32	25.62	25.86	1.1	Average	Even	AverageEven	-0.15	0	AveragePositiveAverageEven	APO to AE	AverageAverage	No change	PositiveEven	From Positive	3	1	-2	Non-lead off	0.23	0	0.12	NA	Neutral	Neutral	1	2	Male Belgium 2016 428.28
Dion Dreesens	Male	Netherlands	31	2016	107.76	23.79	25.15	25.51	25.55	0.9	Average	Even	AverageEven	49	1	2	2-3-4-1	427.82	1	107.58	23.27	25.15	25.67	25.91	1.5	Average	Positive	AveragePositive	-0.52	-0.18	AverageEvenAveragePositive	AE to APO	AverageAverage	No change	EvenPositive	To Positive	NA	NA	Lead off	Lead off	NA	NA	NA	NA	Lead off	Lead off	1	1	Male Netherlands 2016 427.82
Dominik Kozma	Male	Hungary	23	2016	106.68	23.28	25.02	25.68	26.01	2	Average	Positive	AveragePositive	102	1	1	1-3-4-2	432.99	7	108.3	23.54	25.95	25.84	24.68	2.8	Average	Parabolic	AverageParabolic	0.26	1.62	AveragePositiveAverageParabolic	APO to AP	AverageAverage	No change	PositiveParabolic	From Positive	NA	4	Lead off	Lead off	NA	NA	NA	NA	Lead off	Lead off	1	4	Male Hungary 2016 432.99
Duncan Scott	Male	England	44	2016	107.28	23.6	24.93	25.55	25.92	2	Average	Positive	AveragePositive	28	4	4	3-1-2-4	430.73	6	108.18	23.17	25.13	25.92	25.77	1.6	Average	Even	AverageEven	-0.43	0.9	AveragePositiveAverageEven	APO to AE	AverageAverage	No change	PositiveEven	From Positive	6	6	0	Non-lead off	0.64	0.22	0.02	NA	Chasing	Neutral	1	4	Male Great Britain 2016 430.73
Filippo Magnini	Male	Italy	122	2016	108.6	23.12	25.45	25.87	25.56	0.8	Average	Even	AverageEven	67	2	4	2-4-3-1	428.3	3	108.45	22.48	25.18	26.37	25.97	2.3	Fast	Positive	FastPositive	-0.64	-0.15	AverageEvenFastPositive	AE to FPO	AverageFast	Average to Fast	EvenPositive	To Positive	2	5	3	Non-lead off	0.14	-0.35	0.14	NA	Neutral	Neutral	1	3	Male Italy 2016 428.3
Gabriele Detti	Male	Italy	26	2016	106.78	24.31	25.63	25.38	24.68	2	Slow	Parabolic	SlowParabolic	67	4	1	2-4-3-1	428.3	3	105.78	23.55	25.39	25.86	25.2	1.3	Average	Parabolic	AverageParabolic	-0.76	-1	SlowParabolicAverageParabolic	SP to AP	SlowAverage	Slow to Average	ParabolicParabolic	No change	5	3	-2	Non-lead off	0.62	0.2	0.13	NA	Chasing	Neutral	1	3	Male Italy 2016 428.3
Glenn Surgeloose	Male	Belgium	29	2016	106.91	23.47	25.15	25.4	25.98	1.7	Average	Positive	AveragePositive	56	2	1	3-1-4-2	428.28	2	107.32	22.93	25.42	25.68	25.97	1.1	Average	Even	AverageEven	-0.54	0.41	AveragePositiveAverageEven	APO to AE	AverageAverage	No change	PositiveEven	From Positive	5	3	-2	Non-lead off	1.04	0.55	0.17	NA	Chasing	Chasing	1	2	Male Belgium 2016 428.28
Ido Haber	Male	Israel	206	2016	110.62	23.68	25.6	25.47	25.25	0.7	Average	Even	AverageEven	241	3	3	1-2-3-4	436.82	8	110.46	22.69	25.11	25.99	26.21	2.3	Fast	Positive	FastPositive	-0.99	-0.16	AverageEvenFastPositive	AE to FPO	AverageFast	Average to Fast	EvenPositive	To Positive	8	8	0	Non-lead off	3.33	3.1	0.33	NA	Out of contention	Out of contention	1	4	Male Israel 2016 436.82
James Guy	Male	England	3	2016	105.19	23.29	25.19	25.75	25.76	1.3	Average	Even	AverageEven	28	2	1	3-1-2-4	430.73	6	106.22	23.36	25	26.15	25.49	2.3	Average	Parabolic	AverageParabolic	0.07	1.03	AverageEvenAverageParabolic	AE to AP	AverageAverage	No change	EvenParabolic	Even-Para	7	1	-6	Non-lead off	1.29	0.8	0.06	NA	Chasing	Chasing	1	4	Male Great Britain 2016 430.73
Jeremy Stravius	Male	France	15	2016	106.18	22.81	25.57	26.47	25.15	2.6	Fast	Parabolic	FastParabolic	35	4	1	4-3-2-1	429.18	5	106.86	22.96	25.22	26.16	25.66	1.8	Average	Even	AverageEven	0.15	0.68	FastParabolicAverageEven	FP to AE	FastAverage	Fast to Average	ParabolicEven	Even-Para	4	5	1	Non-lead off	0.49	0.07	0.07	NA	Neutral	Neutral	1	4	Male France 2016 429.18
Jordan Pothain	Male	France	19	2016	106.81	23.21	25.22	25.85	25.72	1.3	Average	Even	AverageEven	35	3	2	4-3-2-1	429.18	5	107.68	23.53	24.96	25.86	25.64	1.8	Average	Even	AverageEven	0.32	0.87	AverageEvenAverageEven	No change	AverageAverage	No change	EvenEven	No change	6	4	-2	Non-lead off	1.27	1.04	0.24	NA	Chasing	Chasing	1	4	Male France 2016 429.18
Kacper Klich	Male	Poland	138	2016	108.77	23.58	25.36	25.31	25.75	0.9	Average	Even	AverageEven	83	3	4	2-3-4-1	428.31	4	108.18	23.6	25.24	25.67	25.49	0.8	Average	Even	AverageEven	0.02	-0.59	AverageEvenAverageEven	No change	AverageAverage	No change	EvenEven	No change	4	3	-1	Non-lead off	0.53	0.3	0.3	NA	Chasing	Neutral	1	4	Male Poland 2016 428.31
Kacper Majchrzak	Male	Poland	16	2016	106.3	23.3	25.51	25.79	25.4	0.8	Average	Even	AverageEven	83	4	1	2-3-4-1	428.31	4	106	23.57	25.43	25.71	25.29	0.8	Average	Even	AverageEven	0.27	-0.3	AverageEvenAverageEven	No change	AverageAverage	No change	EvenEven	No change	3	4	1	Non-lead off	0.42	0	0.36	NA	Neutral	Neutral	1	4	Male Poland 2016 428.31
Kyle Stolk	Male	Netherlands	112	2016	108.44	23.43	25.13	25.47	25.97	1.7	Average	Positive	AveragePositive	49	3	4	2-3-4-1	427.82	1	107.89	23.19	25.32	25.7	25.79	1	Average	Even	AverageEven	-0.24	-0.55	AveragePositiveAverageEven	APO to AE	AverageAverage	No change	PositiveEven	From Positive	6	7	1	Non-lead off	5.08	3	2.06	NA	Out of contention	Chasing	1	1	Male Netherlands 2016 427.82
Lorys Bourelly	Male	France	70	2016	107.83	23.15	25.48	26.03	25.35	1.4	Average	Parabolic	AverageParabolic	35	1	4	4-3-2-1	429.18	5	109.38	23.34	25.75	25.98	24.92	2.2	Average	Parabolic	AverageParabolic	0.19	1.55	AverageParabolicAverageParabolic	No change	AverageAverage	No change	ParabolicParabolic	No change	NA	8	Lead off	Lead off	NA	NA	NA	NA	Lead off	Lead off	1	4	Male France 2016 429.18
Louis Croenen	Male	Belgium	55	2016	108.29	23.38	25.05	25.52	26.04	1.9	Average	Positive	AveragePositive	56	1	3	3-1-4-2	428.28	2	108.95	23.78	25.29	25.58	25.35	0.6	Average	Even	AverageEven	0.4	0.66	AveragePositiveAverageEven	APO to AE	AverageAverage	No change	PositiveEven	From Positive	NA	5	Lead off	Lead off	NA	NA	NA	NA	Lead off	Lead off	1	2	Male Belgium 2016 428.28
Luca Dotto	Male	Italy	67	2016	107.74	22.55	25.75	25.92	25.78	0.4	Fast	Even	FastEven	67	3	3	2-4-3-1	428.3	3	107.96	22.46	25.38	25.8	26.36	1.9	Fast	Positive	FastPositive	-0.09	0.22	FastEvenFastPositive	FE to FPO	FastFast	No change	EvenPositive	To Positive	5	5	0	Non-lead off	1.03	0.8	0.5	NA	Chasing	Chasing	1	3	Male Italy 2016 428.3
Maarten Brzoskowski	Male	Netherlands	38	2016	107.17	23.66	25.43	25.65	25.26	0.8	Average	Even	AverageEven	49	2	3	2-3-4-1	427.82	1	107.25	23	24.98	26.22	25.8	2.5	Average	Positive	AveragePositive	-0.66	0.08	AverageEvenAveragePositive	AE to APO	AverageAverage	No change	EvenPositive	To Positive	7	6	-1	Non-lead off	2.35	1.77	0.42	NA	Chasing	Chasing	1	1	Male Netherlands 2016 427.82
Pawel Korzeniowski	Male	Poland	128	2016	108.67	23.42	25	25.55	26.03	2	Average	Positive	AveragePositive	83	2	3	2-3-4-1	428.31	4	107.95	23.44	25.32	25.64	25.6	0.7	Average	Even	AverageEven	0.02	-0.72	AveragePositiveAverageEven	APO to AE	AverageAverage	No change	PositiveEven	From Positive	1	4	3	Non-lead off	0	-0.49	0	0.14	Neutral	Neutral	1	4	Male Poland 2016 428.31
Peter Bernek	Male	Hungary	51	2016	108.22	23.42	25.51	25.68	25.39	0.6	Average	Even	AverageEven	102	4	2	1-3-4-2	432.99	7	107.35	23.5	25.1	25.74	25.65	1.4	Average	Even	AverageEven	0.08	-0.87	AverageEvenAverageEven	No change	AverageAverage	No change	EvenEven	No change	7	7	0	Non-lead off	3.78	3.36	3.14	NA	Out of contention	Out of contention	1	4	Male Hungary 2016 432.99
Pieter Timmers	Male	Belgium	46	2016	107.34	23.41	25.24	25.65	25.7	1	Average	Even	AverageEven	56	4	2	3-1-4-2	428.28	2	108.76	23.55	25.18	25.59	25.69	1.1	Average	Positive	AveragePositive	0.14	1.42	AverageEvenAveragePositive	AE to APO	AverageAverage	No change	EvenPositive	To Positive	8	8	0	Non-lead off	7.96	5.08	1.32	NA	Out of contention	Out of contention	1	2	Male Belgium 2016 428.28
Robbie Renwick	Male	England	40	2016	107.23	23.79	25.41	25.26	25.53	0.5	Average	Even	AverageEven	28	1	3	3-1-2-4	430.73	6	108.72	23.7	25.57	25.62	25.11	1.1	Slow	Even	SlowEven	-0.09	1.49	AverageEvenSlowEven	AE to SE	AverageSlow	Average to Slow	EvenEven	No change	NA	7	Lead off	Lead off	NA	NA	NA	NA	Lead off	Lead off	1	4	Male Great Britain 2016 430.73
Sebastiaan Verschuren	Male	Netherlands	13	2016	105.87	23.7	25.07	25.5	25.73	1.3	Average	Positive	AveragePositive	49	4	1	2-3-4-1	427.82	1	107.4	23.36	25.17	25.85	25.62	1.4	Average	Even	AverageEven	-0.34	1.53	AveragePositiveAverageEven	APO to AE	AverageAverage	No change	PositiveEven	From Positive	2	1	-1	Non-lead off	0.06	-0.36	0.06	NA	Neutral	Neutral	1	1	Male Netherlands 2016 427.82
Stephen Milne	Male	England	24	2016	107.15	23.72	25.56	25.74	24.97	1.6	Average	Parabolic	AverageParabolic	28	3	2	3-1-2-4	430.73	6	108.92	23.6	25.28	25.73	25.4	0.9	Slow	Parabolic	SlowParabolic	-0.12	1.77	AverageParabolicSlowParabolic	AP to SP	AverageSlow	Average to Slow	ParabolicParabolic	No change	NA	NA	Lead off	Lead off	NA	NA	NA	NA	Lead off	Lead off	1	4	Male Great Britain 2016 430.73
Tom Kremer	Male	Israel	126	2016	109.36	23.33	25.11	25.69	25.87	1.6	Average	Positive	AveragePositive	241	1	1	1-2-3-4	436.82	8	108.66	23.1	25.34	25.86	25.7	1	Average	Even	AverageEven	-0.23	-0.7	AveragePositiveAverageEven	APO to AE	AverageAverage	No change	PositiveEven	From Positive	NA	6	Lead off	Lead off	NA	NA	NA	NA	Lead off	Lead off	1	4	Male Israel 2016 436.82
Yannick Agnel	Male	France	34	2016	106.99	22.76	25.29	25.7	26.25	1.9	Fast	Positive	FastPositive	35	2	3	4-3-2-1	429.18	5	106.82	23.24	25.66	25.85	25.26	1.2	Average	Parabolic	AverageParabolic	0.48	-0.17	FastPositiveAverageParabolic	FPO to AP	FastAverage	Fast to Average	PositiveParabolic	From Positive	8	6	-2	Non-lead off	1.95	1.46	0.66	NA	Chasing	Chasing	1	4	Male France 2016 429.18
Alice Mizzau	Female	Italy	30	2012	118.39	23.95	25.38	25.67	24.99	1.3	Slow	Parabolic	SlowParabolic	54	1	2	2-4-3-1	476.3	7	118.93	23.74	25.32	25.33	25.61	0.6	Average	Even	AverageEven	-0.21	0.54	SlowParabolicAverageEven	SP to AE	SlowAverage	Slow to Average	ParabolicEven	Even-Para	NA	8	Lead off	Lead off	NA	NA	NA	NA	Lead off	Lead off	1	4	Female Italy 2012 476.3
Alice Nesti	Female	Italy	93	2012	119.64	24.17	25.23	25.43	25.18	0.5	Slow	Even	SlowEven	54	2	4	2-4-3-1	476.3	7	118.59	23.6	25.25	25.39	25.76	1	Slow	Even	SlowEven	-0.57	-1.05	SlowEvenSlowEven	No change	SlowSlow	No change	EvenEven	No change	3	2	-1	Non-lead off	0.9	0	0.24	NA	Chasing	Neutral	1	4	Female Italy 2012 476.3
Allison Schmitt	Female	United States	1	2012	113.61	23.92	24.82	25.5	25.75	1.9	Slow	Positive	SlowPositive	11	4	1	2-3-4-1	462.92	1	114.37	24.02	24.97	25.36	25.65	1.3	Slow	Positive	SlowPositive	0.1	0.76	SlowPositiveSlowPositive	No change	SlowSlow	No change	PositivePositive	No change	2	1	-1	Non-lead off	0.54	-2.51	0.54	NA	Chasing	Within	1	1	Female United States 2012 462.92
Amanda Reason	Female	Canada	59	2012	118.72	23.45	25.32	25.53	25.7	0.7	Average	Even	AverageEven	35	3	4	1-2-4-3	470.65	4	119.86	23.18	25.31	26.03	25.48	1.5	Average	Parabolic	AverageParabolic	-0.27	1.14	AverageEvenAverageParabolic	AE to AP	AverageAverage	No change	EvenParabolic	Even-Para	4	5	1	Non-lead off	3.49	1.58	1.58	NA	Out of contention	Chasing	1	4	Female Canada 2012 470.65
Aya Takano	Female	Japan	88	2012	119.46	24.13	25.36	25.3	25.21	0.3	Slow	Even	SlowEven	55	4	4	1-2-3-4	476.73	8	119.97	23.75	25.49	25.69	25.07	1.2	Average	Parabolic	AverageParabolic	-0.38	0.51	SlowEvenAverageParabolic	SE to AP	SlowAverage	Slow to Average	EvenParabolic	Even-Para	7	8	1	Non-lead off	9.02	5.97	2.11	NA	Out of contention	Out of contention	1	4	Female Japan 2012 476.73
Barbara Jardin	Female	Canada	15	2012	117.34	23.94	25.31	25.3	25.45	0.3	Slow	Even	SlowEven	35	1	1	1-2-4-3	470.65	4	117.96	23.38	25.17	25.53	25.92	1.5	Average	Positive	AveragePositive	-0.56	0.62	SlowEvenAveragePositive	SE to APO	SlowAverage	Slow to Average	EvenPositive	To Positive	NA	4	Lead off	Lead off	NA	NA	NA	NA	Lead off	Lead off	1	4	Female Canada 2012 470.65
Brittany Maclean	Female	Canada	34	2012	118.09	23.56	25.48	26.01	24.96	2.1	Average	Parabolic	AverageParabolic	35	4	3	1-2-4-3	470.65	4	116.81	23.71	25.48	25.53	25.28	0.5	Average	Even	AverageEven	0.15	-1.28	AverageParabolicAverageEven	AP to AE	AverageAverage	No change	ParabolicEven	Even-Para	5	4	-1	Non-lead off	5.9	2.85	0.02	NA	Out of contention	Chasing	1	4	Female Canada 2012 470.65
Bronte Barratt	Female	Australia	4	2012	115.81	23.76	25.04	25.59	25.6	1.3	Average	Even	AverageEven	7	1	1	1-4-2-3	464.41	2	115.76	23.78	25.08	25.45	25.69	1.2	Slow	Even	SlowEven	0.02	-0.05	AverageEvenSlowEven	AE to SE	AverageSlow	Average to Slow	EvenEven	No change	NA	2	Lead off	Lead off	NA	NA	NA	NA	Lead off	Lead off	1	2	Female Australia 2012 464.41
Caitlin McClatchey	Female	England	14	2012	117.33	23.83	25.19	25.49	25.48	0.7	Average	Even	AverageEven	43	1	1	1-2-4-3	472.37	5	118.66	23.41	25.39	25.74	25.46	0.7	Average	Even	AverageEven	-0.42	1.33	AverageEvenAverageEven	No change	AverageAverage	No change	EvenEven	No change	NA	7	Lead off	Lead off	NA	NA	NA	NA	Lead off	Lead off	1	4	Female Great Britain 2012 472.37
Camille Muffat	Female	France	2	2012	115.58	23.49	25.29	25.56	25.66	0.8	Average	Even	AverageEven	32	1	1	1-3-2-4	467.49	3	115.51	23.44	25.36	25.45	25.75	0.8	Average	Even	AverageEven	-0.05	-0.07	AverageEvenAverageEven	No change	AverageAverage	No change	EvenEven	No change	NA	1	Lead off	Lead off	NA	NA	NA	NA	Lead off	Lead off	1	3	Female France 2012 467.49
Charlotte Bonnet	Female	France	42	2012	118.28	23.45	25.5	25.85	25.19	1.3	Average	Parabolic	AverageParabolic	32	2	3	1-3-2-4	467.49	3	118.16	23.17	25.43	25.53	25.86	0.9	Average	Even	AverageEven	-0.28	-0.12	AverageParabolicAverageEven	AP to AE	AverageAverage	No change	ParabolicEven	Even-Para	1	3	2	Non-lead off	0	-0.45	0	0.25	Neutral	Neutral	1	3	Female France 2012 467.49
Dana Vollmer	Female	United States	12	2012	117.47	23.25	24.82	26.06	25.87	2.6	Fast	Positive	FastPositive	11	2	3	2-3-4-1	462.92	1	116.42	23.47	25.14	25.58	25.81	1.3	Average	Positive	AveragePositive	0.22	-1.05	FastPositiveAveragePositive	FPO to APO	FastAverage	Fast to Average	PositivePositive	No change	3	2	-1	Non-lead off	0.45	0	0.2	NA	Neutral	Neutral	1	1	Female United States 2012 462.92
Diletta Carli	Female	Italy	85	2012	119.44	24.2	25.58	25.31	24.92	1.3	Slow	Parabolic	SlowParabolic	54	3	3	2-4-3-1	476.3	7	119.81	23.47	25.46	25.86	25.21	1.3	Slow	Parabolic	SlowParabolic	-0.73	0.37	SlowParabolicSlowParabolic	No change	SlowSlow	No change	ParabolicParabolic	No change	8	8	0	Non-lead off	7.58	5.67	2.47	NA	Out of contention	Out of contention	1	4	Female Italy 2012 476.3
Federica Pellegrini	Female	Italy	7	2012	116.73	23.97	25.42	25.72	24.88	1.7	Average	Positive	AveragePositive	54	4	1	2-4-3-1	476.3	7	118.1	23.99	25.22	25.52	25.27	0.6	Average	Even	AverageEven	0.02	1.37	AveragePositiveAverageEven	APO to AE	AverageAverage	No change	PositiveEven	From Positive	8	7	-1	Non-lead off	10.4	7.35	1.38	NA	Out of contention	Out of contention	1	4	Female Italy 2012 476.3
Hanae Ito	Female	Japan	32	2012	118.13	23.54	25.31	25.73	25.42	0.9	Average	Even	AverageEven	55	2	2	1-2-3-4	476.73	8	118.79	23.44	25.17	25.92	25.47	1.5	Average	Even	AverageEven	-0.1	0.66	AverageEvenAverageEven	No change	AverageAverage	No change	EvenEven	No change	5	7	2	Non-lead off	2.72	2.27	0.27	NA	Chasing	Chasing	1	4	Female Japan 2012 476.73
Hannah Miley	Female	England	80	2012	119.23	23.7	25.09	25.59	25.61	1.2	Average	Even	AverageEven	43	3	4	1-2-4-3	472.37	5	118.67	23.44	25.35	25.68	25.53	0.6	Average	Even	AverageEven	-0.26	-0.56	AverageEvenAverageEven	No change	AverageAverage	No change	EvenEven	No change	6	4	-2	Non-lead off	4.67	2.76	0.36	NA	Out of contention	Chasing	1	4	Female Great Britain 2012 472.37
Haruka Ueda	Female	Japan	16	2012	117.41	23.45	25.55	25.84	25.16	1.3	Average	Parabolic	AverageParabolic	55	1	1	1-2-3-4	476.73	8	118.23	23.51	25.53	26.12	24.83	2.5	Average	Parabolic	AverageParabolic	0.06	0.82	AverageParabolicAverageParabolic	No change	AverageAverage	No change	ParabolicParabolic	No change	NA	5	Lead off	Lead off	NA	NA	NA	NA	Lead off	Lead off	1	4	Female Japan 2012 476.73
Joanne Jackson	Female	England	58	2012	118.7	23.35	25.27	25.55	25.83	1.1	Average	Even	AverageEven	43	4	3	1-2-4-3	472.37	5	118.62	23.75	25.25	25.59	25.41	0.7	Average	Even	AverageEven	0.4	-0.08	AverageEvenAverageEven	No change	AverageAverage	No change	EvenEven	No change	4	5	1	Non-lead off	5.88	2.83	2.83	NA	Out of contention	Chasing	1	4	Female Great Britain 2012 472.37
Kylie Palmer	Female	Australia	6	2012	116.04	23.79	25.21	25.58	25.42	0.7	Average	Even	AverageEven	7	3	2	1-4-2-3	464.41	2	117.37	23.68	25.49	25.59	25.24	0.7	Average	Even	AverageEven	-0.11	1.33	AverageEvenAverageEven	No change	AverageAverage	No change	EvenEven	No change	1	1	0	Non-lead off	0	-1.91	0	0.6	Leading	Within	1	2	Female Australia 2012 464.41
Melanie Schlanger	Female	Australia	9	2012	116.73	23.37	25.51	25.62	25.49	0.3	Average	Even	AverageEven	7	2	4	1-4-2-3	464.41	2	116.08	23.61	25.45	25.73	25.21	1	Average	Parabolic	AverageParabolic	0.24	-0.65	AverageEvenAverageParabolic	AE to AP	AverageAverage	No change	EvenParabolic	Even-Para	2	1	-1	Non-lead off	0.25	-0.2	0.25	NA	Neutral	Neutral	1	2	Female Australia 2012 464.41
Melissa Franklin	Female	United States	5	2012	115.82	23.33	25.22	25.67	25.78	1.2	Average	Even	AverageEven	11	1	2	2-3-4-1	462.92	1	115.96	23.17	25.01	25.77	26.05	2.1	Average	Positive	AveragePositive	-0.16	0.14	AverageEvenAveragePositive	AE to APO	AverageAverage	No change	EvenPositive	To Positive	NA	3	Lead off	Lead off	NA	NA	NA	NA	Lead off	Lead off	1	1	Female United States 2012 462.92
Ophelie Cyrielle Etienne	Female	France	39	2012	118.23	23.98	25.35	25.48	25.2	0.6	Slow	Even	SlowEven	32	3	2	1-3-2-4	467.49	3	118.42	23.59	25.57	25.56	25.28	0.6	Average	Even	AverageEven	-0.39	0.19	SlowEvenAverageEven	SE to AE	SlowAverage	Slow to Average	EvenEven	No change	3	3	0	Non-lead off	1.91	0	1.31	NA	Chasing	Neutral	1	3	Female France 2012 467.49
Rebecca Turner	Female	England	21	2012	117.65	24.02	25.7	25.69	24.58	2.5	Slow	Parabolic	SlowParabolic	43	2	2	1-2-4-3	472.37	5	117.85	23.38	25.71	25.67	25.24	1	Average	Even	AverageEven	-0.64	0.2	SlowParabolicAverageEven	SP to AE	SlowAverage	Slow to Average	ParabolicEven	Even-Para	7	6	-1	Non-lead off	3.15	2.7	0.34	NA	Out of contention	Chasing	1	4	Female Great Britain 2012 472.37
Samantha Cheverton	Female	Canada	31	2012	117.98	23.91	25.28	25.42	25.39	0.3	Average	Even	AverageEven	35	2	2	1-2-4-3	470.65	4	117.47	23.76	25.37	25.44	25.44	0.2	Slow	Even	SlowEven	-0.15	-0.51	AverageEvenSlowEven	AE to SE	AverageSlow	Average to Slow	EvenEven	No change	4	4	0	Non-lead off	2.45	2	2	NA	Chasing	Chasing	1	4	Female Canada 2012 470.65
Shannon Vreeland	Female	United States	27	2012	117.78	23.73	25.17	25.62	25.48	0.9	Average	Even	AverageEven	11	3	4	2-3-4-1	462.92	1	117.48	23.56	25.27	25.81	25.36	1.1	Average	Even	AverageEven	-0.17	-0.3	AverageEvenAverageEven	No change	AverageAverage	No change	EvenEven	No change	2	2	0	Non-lead off	0.6	-1.31	0.6	NA	Chasing	Within	1	1	Female United States 2012 462.92
Shijia Wang	Female	China	13	2012	118.63	23.57	25.12	25.72	25.59	1.2	Average	Even	AverageEven	42	1	1	1-3-4-2	473.11	6	118.32	23.46	25.31	25.71	25.52	0.8	Average	Even	AverageEven	-0.11	-0.31	AverageEvenAverageEven	No change	AverageAverage	No change	EvenEven	No change	NA	6	Lead off	Lead off	NA	NA	NA	NA	Lead off	Lead off	1	4	Female China 2012 473.11
Yayoi Matsumoto	Female	Japan	85	2012	119.44	22.96	25.59	25.8	25.65	0.4	Fast	Even	FastEven	55	3	3	1-2-3-4	476.73	8	121.22	23.26	25.43	25.89	25.42	1	Average	Parabolic	AverageParabolic	0.3	1.78	FastEvenAverageParabolic	FE to AP	FastAverage	Fast to Average	EvenParabolic	Even-Para	7	7	0	Non-lead off	5.11	3.2	0.44	NA	Out of contention	Out of contention	1	4	Female Japan 2012 476.73
Amaury Leveaux	Male	France	13	2012	107.69	23.08	25.42	25.5	26	1.2	Fast	Even	FastEven	11	1	2	2-3-4-1	422.77	2	106.7	23.14	25.65	25.7	25.51	0.4	Average	Even	AverageEven	0.06	-0.99	FastEvenAverageEven	FE to AE	FastAverage	Fast to Average	EvenEven	No change	NA	4	Lead off	Lead off	NA	NA	NA	NA	Lead off	Lead off	1	2	Male France 2012 422.77
Chad le Clos	Male	South Africa	24	2012	107.2	23.36	25.72	25.65	25.27	0.9	Average	Even	AverageEven	44	3	1	2-4-1-3	429.65	7	107.6	23.13	25.33	26.12	25.41	1.7	Average	Parabolic	AverageParabolic	-0.23	0.4	AverageEvenAverageParabolic	AE to AP	AverageAverage	No change	EvenParabolic	Even-Para	7	6	-1	Non-lead off	3.2	0.78	0.05	NA	Out of contention	Chasing	1	4	Male South Africa 2012 429.65
Clemens Rapp	Male	Germany	33	2012	108.75	23.56	25.25	25.55	25.64	0.8	Average	Even	AverageEven	28	4	3	1-2-4-3	426.59	4	108.44	23.47	25.28	25.65	25.6	0.8	Average	Even	AverageEven	-0.09	-0.31	AverageEvenAverageEven	No change	AverageAverage	No change	EvenEven	No change	1	1	0	Non-lead off	0	-2.32	0	1.8	Leading	Within	1	4	Male Germany 2012 426.59
Clement Lefert	Male	France	17	2012	108.42	23.71	25.32	25.73	25.24	1	Average	Even	AverageEven	11	3	4	2-3-4-1	422.77	2	106.49	23.25	25.34	25.51	25.9	1.1	Average	Even	AverageEven	-0.46	-1.93	AverageEvenAverageEven	No change	AverageAverage	No change	EvenEven	No change	4	2	-2	Non-lead off	2.42	0	0.29	NA	Chasing	Neutral	1	2	Male France 2012 422.77
Conor Dwyer	Male	United States	12	2012	106.64	23.58	25.32	25.49	25.61	0.6	Average	Even	AverageEven	8	2	4	1-4-3-2	419.7	1	105.54	23.35	25.18	25.61	25.87	1.4	Average	Positive	AveragePositive	-0.23	-1.1	AverageEvenAveragePositive	AE to APO	AverageAverage	No change	EvenPositive	To Positive	1	1	0	Non-lead off	0	-1	0	0.98	Leading	Within	1	1	Male United States 2012 419.7
Darian Townsend	Male	South Africa	25	2012	107.88	23.58	25.39	25.33	25.7	0.8	Average	Even	AverageEven	44	1	2	2-4-1-3	429.65	7	107.25	22.9	25.44	25.44	26.23	1.8	Average	Positive	AveragePositive	-0.68	-0.63	AverageEvenAveragePositive	AE to APO	AverageAverage	No change	EvenPositive	To Positive	NA	8	Lead off	Lead off	NA	NA	NA	NA	Lead off	Lead off	1	4	Male South Africa 2012 429.65
Dimitri Colupaev	Male	Germany	35	2012	109.78	22.77	25.21	25.9	26.12	1.8	Fast	Positive	FastPositive	28	2	2	1-2-4-3	426.59	4	106.78	22.77	25.39	25.88	25.96	1.2	Fast	Even	FastEven	0	-3	FastPositiveFastEven	FPO to FE	FastFast	No change	PositiveEven	From Positive	3	2	-1	Non-lead off	1.55	0.55	0.55	NA	Chasing	Chasing	1	4	Male Germany 2012 426.59
Dominik Kozma	Male	Hungary	18	2012	106.93	23.72	25.89	25.79	24.6	2.8	Average	Parabolic	AverageParabolic	180	1	1	1-3-4-2	433.66	8	106.94	23.33	25.51	25.54	25.62	0.2	Slow	Parabolic	SlowParabolic	-0.39	0.01	AverageParabolicSlowParabolic	AP to SP	AverageSlow	Average to Slow	ParabolicParabolic	No change	NA	6	Lead off	Lead off	NA	NA	NA	NA	Lead off	Lead off	1	4	Male Hungary 2012 433.66
Gergo Kis	Male	Hungary	126	2012	109.5	24.65	25.92	25.22	24.21	3.4	Slow	Parabolic	SlowParabolic	180	4	2	1-3-4-2	433.66	8	110.32	23.54	25.54	25.63	25.29	0.7	Average	Even	AverageEven	-1.11	0.82	SlowParabolicAverageEven	SP to AE	SlowAverage	Slow to Average	ParabolicEven	Even-Para	2	2	0	Non-lead off	1.61	-0.25	1.61	NA	Chasing	Neutral	1	4	Male Hungary 2012 433.66
Gregory Mallet	Male	France	14	2012	107.56	23.28	25.91	25.61	25.2	1.4	Average	Parabolic	AverageParabolic	11	2	3	2-3-4-1	422.77	2	107.3	23.3	25.79	25.64	25.27	1	Fast	Positive	FastPositive	0.02	-0.26	AverageParabolicFastPositive	AP to FPO	AverageFast	Average to Fast	ParabolicPositive	To Positive	4	4	0	Non-lead off	0.98	-0.02	0.98	NA	Chasing	Neutral	1	2	Male France 2012 422.77
Ieuan Lloyd	Male	England	31	2012	107.55	23.36	25.66	25.39	25.59	0.5	Average	Even	AverageEven	34	2	2	1-2-3-4	429.33	6	107.84	23.02	25.44	25.75	25.79	0.7	Average	Even	AverageEven	-0.34	0.29	AverageEvenAverageEven	No change	AverageAverage	No change	EvenEven	No change	5	6	1	Non-lead off	1.79	0.79	0.01	NA	Chasing	Chasing	1	4	Male Great Britain 2012 429.33
Jean Basson	Male	South Africa	45	2012	107.94	23.71	25.11	25.49	25.7	1.2	Average	Even	AverageEven	44	4	3	2-4-1-3	429.65	7	108.46	23.57	25.25	25.47	25.71	0.9	Average	Even	AverageEven	-0.14	0.52	AverageEvenAverageEven	No change	AverageAverage	No change	EvenEven	No change	6	7	1	Non-lead off	5.1	0.76	0.35	NA	Out of contention	Chasing	1	4	Male South Africa 2012 429.65
Kenrick Monk	Male	Australia	19	2012	106.94	23.5	25.31	25.53	25.66	0.7	Average	Even	AverageEven	23	2	2	1-2-4-3	427	5	106.98	23.33	25.39	25.76	25.52	0.7	Average	Even	AverageEven	-0.17	0.04	AverageEvenAverageEven	No change	AverageAverage	No change	EvenEven	No change	2	3	1	Non-lead off	1.78	0.78	0.23	NA	Chasing	Chasing	1	4	Male Australia 2012 427
Laszlo Cseh	Male	Hungary	441	2012	111.95	24.43	26.22	25.56	23.8	5	Slow	Parabolic	SlowParabolic	180	2	3	1-3-4-2	433.66	8	108.6	23.65	26.11	25.86	24.38	3.7	Average	Parabolic	AverageParabolic	-0.78	-3.35	SlowParabolicAverageParabolic	SP to AP	SlowAverage	Slow to Average	ParabolicParabolic	No change	3	3	0	Non-lead off	3.36	0	0.68	NA	Out of contention	Neutral	1	4	Male Hungary 2012 433.66
Michael Phelps	Male	United States	6	2012	105.7	23.55	25.4	25.89	25.16	1.5	Average	Parabolic	AverageParabolic	8	4	2	1-4-3-2	419.7	1	104.45	23.63	25.43	25.86	25.08	1.5	Slow	Parabolic	SlowParabolic	0.08	-1.25	AverageParabolicSlowParabolic	AP to SP	AverageSlow	Average to Slow	ParabolicParabolic	No change	1	1	0	Non-lead off	0	-4.34	0	3.88	Leading	Within	1	1	Male United States 2012 419.7
Ned McKendry	Male	Australia	36	2012	107.61	23.29	25.26	25.63	25.82	1.1	Average	Even	AverageEven	23	3	4	1-2-4-3	427	5	108.03	23.08	25.3	25.84	25.78	1.2	Average	Even	AverageEven	-0.21	0.42	AverageEvenAverageEven	No change	AverageAverage	No change	EvenEven	No change	3	4	1	Non-lead off	3.95	1.53	0.75	NA	Out of contention	Chasing	1	4	Male Australia 2012 427
Paul Biedermann	Male	Germany	5	2012	105.53	23.85	25.03	25.57	25.56	1.2	Slow	Even	SlowEven	28	1	1	1-2-4-3	426.59	4	106.15	23.91	25.22	25.77	25.1	1.4	Slow	Parabolic	SlowParabolic	0.06	0.62	SlowEvenSlowParabolic	SE to SP	SlowSlow	No change	EvenParabolic	Even-Para	NA	3	Lead off	Lead off	NA	NA	NA	NA	Lead off	Lead off	1	4	Male Germany 2012 426.59
Peter Bernek	Male	Hungary	133	2012	109.53	23.61	25.48	25.56	25.34	0.4	Average	Even	AverageEven	180	3	4	1-3-4-2	433.66	8	109.12	22.99	25.35	25.67	25.99	1.2	Average	Even	AverageEven	-0.62	-0.41	AverageEvenAverageEven	No change	AverageAverage	No change	EvenEven	No change	8	8	0	Non-lead off	4.23	1.81	0.28	NA	Out of contention	Chasing	1	4	Male Hungary 2012 433.66
Richard Berens	Male	United States	10	2012	106.56	23.55	25.26	26.02	25.17	1.8	Average	Parabolic	AverageParabolic	8	3	3	1-4-3-2	419.7	1	105.81	23.57	25.55	25.9	24.99	1.8	Average	Parabolic	AverageParabolic	0.02	-0.75	AverageParabolicAverageParabolic	No change	AverageAverage	No change	ParabolicParabolic	No change	1	1	0	Non-lead off	0	-2.42	0	2.13	Leading	Within	1	1	Male United States 2012 419.7
Robbie Renwick	Male	England	9	2012	106.53	23.52	25.22	25.63	25.63	0.9	Average	Even	AverageEven	34	1	1	1-2-3-4	429.33	6	106.93	23.33	25.44	25.57	25.66	0.4	Average	Even	AverageEven	-0.19	0.4	AverageEvenAverageEven	No change	AverageAverage	No change	EvenEven	No change	NA	5	Lead off	Lead off	NA	NA	NA	NA	Lead off	Lead off	1	4	Male Great Britain 2012 429.33
Robert Bale	Male	England	43	2012	108.97	23.47	25.83	25.59	25.12	1.4	Average	Parabolic	AverageParabolic	34	3	3	1-2-3-4	429.33	6	107.84	23.11	25.34	26.15	25.4	1.8	Average	Parabolic	AverageParabolic	-0.36	-1.13	AverageParabolicAverageParabolic	No change	AverageAverage	No change	ParabolicParabolic	No change	6	7	1	Non-lead off	4.62	2.2	0.39	NA	Out of contention	Chasing	1	4	Male Great Britain 2012 429.33
Ross Davenport	Male	England	52	2012	109.98	23.5	25.3	25.56	25.63	0.7	Average	Even	AverageEven	34	4	4	1-2-3-4	429.33	6	107.91	23.4	25.24	25.75	25.61	1	Average	Even	AverageEven	-0.1	-2.07	AverageEvenAverageEven	No change	AverageAverage	No change	EvenEven	No change	7	6	-1	Non-lead off	8.09	3.75	1.96	NA	Out of contention	Out of contention	1	4	Male Great Britain 2012 429.33
Ryan Lochte	Male	United States	4	2012	104.93	23.56	25.23	25.48	25.73	1	Average	Even	AverageEven	8	1	1	1-4-3-2	419.7	1	105.15	22.78	25.39	25.72	26.12	1.4	Average	Positive	AveragePositive	-0.78	0.22	AverageEvenAveragePositive	AE to APO	AverageAverage	No change	EvenPositive	To Positive	NA	1	Lead off	Lead off	NA	NA	NA	NA	Lead off	Lead off	1	1	Male United States 2012 419.7
Ryan Napoleon	Male	Australia	30	2012	107.51	23.55	25.61	25.38	25.46	0.5	Average	Even	AverageEven	23	4	3	1-2-4-3	427	5	107.13	23.39	25.25	25.73	25.63	1	Fast	Positive	FastPositive	-0.16	-0.38	AverageEvenFastPositive	AE to FPO	AverageFast	Average to Fast	EvenPositive	To Positive	4	5	1	Non-lead off	6.13	1.79	0.02	NA	Out of contention	Chasing	1	4	Male Australia 2012 427
Sebastien Rousseau	Male	South Africa	82	2012	108.69	23.63	25.4	25.29	25.68	0.8	Average	Even	AverageEven	44	2	4	2-4-1-3	429.65	7	107.84	23.15	25.54	25.57	25.74	0.4	Average	Even	AverageEven	-0.48	-0.85	AverageEvenAverageEven	No change	AverageAverage	No change	EvenEven	No change	8	7	-1	Non-lead off	1.97	0.97	0.18	NA	Chasing	Chasing	1	4	Male South Africa 2012 429.65
Thomas Fraser-Holmes	Male	Australia	8	2012	106.93	23.05	25.32	26.02	25.61	1.4	Fast	Even	FastEven	23	1	1	1-2-4-3	427	5	106.13	23.37	25.26	25.72	25.65	1	Average	Even	AverageEven	0.32	-0.8	FastEvenAverageEven	FE to AE	FastAverage	Fast to Average	EvenEven	No change	NA	2	Lead off	Lead off	NA	NA	NA	NA	Lead off	Lead off	1	4	Male Australia 2012 427
Tim Wallburger	Male	Germany	39	2012	107.75	23.37	25.39	25.75	25.48	0.7	Average	Even	AverageEven	28	3	4	1-2-4-3	426.59	4	107.55	23.19	25.27	25.84	25.7	1.2	Average	Even	AverageEven	-0.18	-0.2	AverageEvenAverageEven	No change	AverageAverage	No change	EvenEven	No change	1	1	0	Non-lead off	0	-3.36	0	2.68	Leading	Within	1	4	Male Germany 2012 426.59
Yang Sun	Male	China	3	2012	104.93	23.79	25.03	25.46	25.73	1.4	Average	Positive	AveragePositive	42	4	1	2-3-4-1	426.3	3	106.06	23.1	24.8	25.79	26.32	3	Average	Positive	AveragePositive	-0.69	1.13	AveragePositiveAveragePositive	No change	AverageAverage	No change	PositivePositive	No change	5	3	-2	Non-lead off	4.34	0	0.46	NA	Out of contention	Neutral	1	3	Male China 2012 426.3
Yannick Agnel	Male	France	1	2012	103.14	23.8	25.3	25.71	25.19	1.1	Slow	Parabolic	SlowParabolic	11	4	1	2-3-4-1	422.77	2	103.75	23.43	25.06	25.68	25.83	1.6	Average	Positive	AveragePositive	-0.37	0.61	SlowParabolicAveragePositive	SP to APO	SlowAverage	Slow to Average	ParabolicPositive	To Positive	2	2	0	Non-lead off	4.75	0.41	0.41	NA	Out of contention	Neutral	1	2	Male France 2012 422.77
Ajna Kesely	Female	Hungary	43	2016	117.96	23.82	25.09	25.53	25.55	1	Average	Even	AverageEven	39	2	3	4-3-2-1	471.03	6	118.93	23.5	25.35	25.33	25.82	1.1	Average	Even	AverageEven	-0.32	0.97	AverageEvenAverageEven	No change	AverageAverage	No change	EvenEven	No change	8	7	-1	Non-lead off	2.7	2.6	0.95	NA	Chasing	Chasing	1	4	Female Hungary 2016 471.03
Allison Schmitt	Female	United States	2	2016	116.72	23.33	24.63	25.69	26.35	3.4	Average	Positive	AveragePositive	13	1	2	2-3-4-1	463.03	1	116.21	23.95	25	25.32	25.74	1.5	Slow	Positive	SlowPositive	0.62	-0.51	AveragePositiveSlowPositive	APO to SPO	AverageSlow	Average to Slow	PositivePositive	No change	NA	2	Lead off	Lead off	NA	NA	NA	NA	Lead off	Lead off	1	1	Female United States 2016 463.03
Arina Openysheva	Female	Russia	45	2016	118.05	24.04	25	25.82	25.14	1.7	Slow	Parabolic	SlowParabolic	35	4	3	1-2-4-3	473.26	7	118.46	23.5	25.21	25.92	25.37	1.5	Average	Parabolic	AverageParabolic	-0.54	0.41	SlowParabolicAverageParabolic	SP to AP	SlowAverage	Slow to Average	ParabolicParabolic	No change	6	7	1	Non-lead off	6.76	4.71	3.92	NA	Out of contention	Out of contention	1	4	Female Russia 2016 473.26
Brittany Maclean	Female	Canada	18	2016	116.94	23.75	25.12	25.7	25.44	1.1	Average	Even	AverageEven	31	3	1	2-4-1-3	465.39	3	116.83	23.55	25.07	25.88	25.5	1.6	Average	Even	AverageEven	-0.2	-0.11	AverageEvenAverageEven	No change	AverageAverage	No change	EvenEven	No change	3	3	0	Non-lead off	1.5	0	1.19	NA	Chasing	Neutral	1	3	Female Canada 2016 465.39
Bronte Barratt	Female	Australia	5	2016	115.25	23.73	25.21	25.7	25.36	1	Average	Even	AverageEven	19	3	2	3-1-2-4	464.87	2	116.23	23.69	25.33	25.71	25.28	0.9	Average	Even	AverageEven	-0.04	0.98	AverageEvenAverageEven	No change	AverageAverage	No change	EvenEven	No change	1	1	0	Non-lead off	0	-1.5	0	0.31	Neutral	Within	1	2	Female Australia 2016 464.87
Chihiro Igarashi	Female	Japan	23	2016	117.88	23.3	25.73	25.47	25.5	0.6	Average	Even	AverageEven	47	1	1	1-3-4-2	476.76	8	117.85	23.12	25.51	25.85	25.52	0.8	Average	Even	AverageEven	-0.18	-0.03	AverageEvenAverageEven	No change	AverageAverage	No change	EvenEven	No change	NA	5	Lead off	Lead off	NA	NA	NA	NA	Lead off	Lead off	1	4	Female Japan 2016 476.76
Daria Ustinova	Female	Russia	55	2016	120.82	23.32	25.42	25.89	25.38	1.1	Average	Parabolic	AverageParabolic	35	3	4	1-2-4-3	473.26	7	119.85	23.2	24.53	25.96	26.31	3.7	Average	Positive	AveragePositive	-0.12	-0.97	AverageParabolicAveragePositive	AP to APO	AverageAverage	No change	ParabolicPositive	To Positive	5	6	1	Non-lead off	3.03	1.53	1.53	NA	Out of contention	Chasing	1	4	Female Russia 2016 473.26
Duo Shen	Female	China	5	2016	116.03	23.27	25.69	25.47	25.57	0.4	Average	Even	AverageEven	20	1	1	1-2-4-3	467.96	4	116.3	23.27	25.76	25.34	25.63	0.8	Average	Even	AverageEven	0	0.27	AverageEvenAverageEven	No change	AverageAverage	No change	EvenEven	No change	NA	3	Lead off	Lead off	NA	NA	NA	NA	Lead off	Lead off	1	4	Female China 2016 467.96
Emma McKeon	Female	Australia	4	2016	114.83	23.12	25.01	25.79	26.08	2.2	Fast	Positive	FastPositive	19	2	1	3-1-2-4	464.87	2	115.1	23.16	25.33	25.92	25.59	1.2	Average	Even	AverageEven	0.04	0.27	FastPositiveAverageEven	FPO to AE	FastAverage	Fast to Average	PositiveEven	From Positive	7	1	-6	Non-lead off	1.75	1.65	0.04	NA	Chasing	Chasing	1	2	Female Australia 2016 464.87
Ida Marko-Varga	Female	Sweden	93	2016	120.27	23.22	25.16	25.97	25.64	1.6	Fast	Even	FastEven	55	2	3	2-3-1-4	470.26	5	120.15	23.01	25.24	25.8	25.96	1.5	Fast	Positive	FastPositive	-0.21	-0.12	FastEvenFastPositive	FE to FPO	FastFast	No change	EvenPositive	To Positive	1	6	5	Non-lead off	0	-0.1	0	0.01	Neutral	Neutral	1	4	Female Sweden 2016 470.26
Katerine Savard	Female	Canada	21	2016	117.15	23.29	25.13	25.6	25.98	1.7	Average	Positive	AveragePositive	31	1	2	2-4-1-3	465.39	3	117.91	23.31	25.19	25.76	25.75	1.3	Average	Even	AverageEven	0.02	0.76	AveragePositiveAverageEven	APO to AE	AverageAverage	No change	PositiveEven	From Positive	NA	6	Lead off	Lead off	NA	NA	NA	NA	Lead off	Lead off	1	3	Female Canada 2016 465.39
Katie Ledecky	Female	United States	1	2016	113.73	23.74	25	25.6	25.66	1.4	Average	Positive	AveragePositive	13	4	1	2-3-4-1	463.03	1	114.01	23.52	25.02	25.86	25.59	1.7	Average	Even	AverageEven	-0.22	0.28	AveragePositiveAverageEven	APO to AE	AverageAverage	No change	PositiveEven	From Positive	2	1	-1	Non-lead off	0.89	-1.16	0.89	NA	Chasing	Within	1	1	Female United States 2016 463.03
Katinka Hosszu	Female	Hungary	14	2016	116.31	23.48	25.05	25.79	25.68	1.6	Average	Positive	AveragePositive	39	4	1	4-3-2-1	471.03	6	116.86	22.99	25.39	25.69	25.94	1.1	Fast	Positive	FastPositive	-0.49	0.55	AveragePositiveFastPositive	APO to FPO	AverageFast	Average to Fast	PositivePositive	No change	7	6	-1	Non-lead off	6.89	4.84	0.13	NA	Out of contention	Out of contention	1	4	Female Hungary 2016 471.03
Leah Neale	Female	Australia	19	2016	118.12	23.41	24.94	25.92	25.73	2	Average	Positive	AveragePositive	19	1	3	3-1-2-4	464.87	2	117.95	23.49	24.95	25.54	26.01	2.1	Average	Positive	AveragePositive	0.08	-0.17	AveragePositiveAveragePositive	No change	AverageAverage	No change	PositivePositive	No change	NA	7	Lead off	Lead off	NA	NA	NA	NA	Lead off	Lead off	1	2	Female Australia 2016 464.87
Leah Smith	Female	United States	16	2016	116.47	23.7	25.26	25.62	25.42	0.7	Average	Even	AverageEven	13	2	3	2-3-4-1	463.03	1	116.94	23.56	25.22	25.8	25.42	1.2	Average	Even	AverageEven	-0.14	0.47	AverageEvenAverageEven	No change	AverageAverage	No change	EvenEven	No change	2	2	0	Non-lead off	0.01	-0.09	0.01	NA	Neutral	Neutral	1	1	Female United States 2016 463.03
Louise Hansson	Female	Sweden	117	2016	120.36	23.37	24.93	26.03	25.66	2.2	Average	Positive	AveragePositive	55	4	4	2-3-1-4	470.26	5	120.04	22.76	24.66	26.11	26.47	3.7	Fast	Positive	FastPositive	-0.61	-0.32	AveragePositiveFastPositive	APO to FPO	AverageFast	Average to Fast	PositivePositive	No change	4	5	1	Non-lead off	2.14	0.09	0.09	NA	Chasing	Neutral	1	4	Female Sweden 2016 470.26
Maya Dirado	Female	United States	34	2016	117.7	23.87	25.28	25.58	25.27	0.7	Average	Even	AverageEven	13	3	4	2-3-4-1	463.03	1	116.89	23.71	25.19	25.49	25.61	0.9	Average	Even	AverageEven	-0.16	-0.81	AverageEvenAverageEven	No change	AverageAverage	No change	EvenEven	No change	2	2	0	Non-lead off	0.31	-1.19	0.31	NA	Neutral	Within	1	1	Female United States 2016 463.03
Michelle Coleman	Female	Sweden	9	2016	115.88	23.38	25.41	25.72	25.5	0.6	Average	Even	AverageEven	55	1	2	2-3-1-4	470.26	5	116.2	24.01	25.31	25.43	25.26	0.3	Average	Even	AverageEven	0.63	0.32	AverageEvenAverageEven	No change	AverageAverage	No change	EvenEven	No change	NA	1	Lead off	Lead off	NA	NA	NA	NA	Lead off	Lead off	1	4	Female Sweden 2016 470.26
Penny Oleksiak	Female	Canada	31	2016	117.59	23.04	25.63	26.16	25.17	1.9	Fast	Parabolic	FastParabolic	31	4	3	2-4-1-3	465.39	3	115.54	23.03	25.05	26.03	25.9	2.1	Average	Positive	AveragePositive	-0.01	-2.05	FastParabolicAveragePositive	FP to APO	FastAverage	Fast to Average	ParabolicPositive	To Positive	3	3	0	Non-lead off	2.05	0	1.16	NA	Chasing	Neutral	1	3	Female Canada 2016 465.39
Rikako Ikee	Female	Japan	29	2016	117.39	23.6	25.45	25.69	25.26	0.8	Average	Even	AverageEven	47	4	2	1-3-4-2	476.76	8	118.69	22.71	24.97	25.85	26.46	2.9	Fast	Positive	FastPositive	-0.89	1.3	AverageEvenFastPositive	AE to FPO	AverageFast	Average to Fast	EvenPositive	To Positive	8	8	0	Non-lead off	10.11	8.06	3.22	NA	Out of contention	Out of contention	1	4	Female Japan 2016 476.76
Sachi Mochida	Female	Japan	63	2016	118.58	23.66	25.51	25.64	25.19	0.9	Average	Even	AverageEven	47	2	3	1-3-4-2	476.76	8	122.31	22.98	25.19	25.83	26	1.7	Average	Positive	AveragePositive	-0.68	3.73	AverageEvenAveragePositive	AE to APO	AverageAverage	No change	EvenPositive	To Positive	5	8	3	Non-lead off	1.65	1.55	0.33	NA	Chasing	Chasing	1	4	Female Japan 2016 476.76
Sarah Sjostrom	Female	Sweden	2	2016	114.08	23.53	25.44	25.5	25.53	0.2	Average	Even	AverageEven	55	3	1	2-3-1-4	470.26	5	115.3	23.18	25.2	26	25.61	1.6	Average	Even	AverageEven	-0.35	1.22	AverageEvenAverageEven	No change	AverageAverage	No change	EvenEven	No change	6	4	-2	Non-lead off	3.07	1.57	0.04	NA	Out of contention	Chasing	1	4	Female Sweden 2016 470.26
Tamsin Cook	Female	Australia	47	2016	118.14	23.24	25.33	25.7	25.72	0.9	Fast	Even	FastEven	19	4	4	3-1-2-4	464.87	2	116.79	23.51	25.22	25.51	25.76	1.1	Average	Even	AverageEven	0.27	-1.35	FastEvenAverageEven	FE to AE	FastAverage	Fast to Average	EvenEven	No change	1	2	1	Non-lead off	0	-2.05	0	0.89	Leading	Within	1	2	Female Australia 2016 464.87
Taylor Ruck	Female	Canada	52	2016	118.27	23.2	25.4	25.92	25.48	1.1	Fast	Even	FastEven	31	2	4	2-4-1-3	465.39	3	116.78	23.2	25.08	25.83	25.89	1.8	Average	Positive	AveragePositive	0	-1.49	FastEvenAveragePositive	FE to APO	FastAverage	Fast to Average	EvenPositive	To Positive	6	3	-3	Non-lead off	1.71	1.61	0.06	NA	Chasing	Chasing	1	3	Female Canada 2016 465.39
Tomomi Aoki	Female	Japan	74	2016	118.8	23.46	25.32	25.66	25.56	0.7	Average	Even	AverageEven	47	3	4	1-3-4-2	476.76	8	119.13	22.92	25.09	25.98	26.01	2	Fast	Positive	FastPositive	-0.54	0.33	AverageEvenFastPositive	AE to FPO	AverageFast	Average to Fast	EvenPositive	To Positive	8	8	0	Non-lead off	7.26	5.76	2.21	NA	Out of contention	Out of contention	1	4	Female Japan 2016 476.76
Veronika Popova	Female	Russia	11	2016	116.91	23.48	25.09	25.75	25.69	1.4	Average	Even	AverageEven	35	1	1	1-2-4-3	473.26	7	117.52	23.47	25.31	25.64	25.59	0.7	Average	Even	AverageEven	-0.01	0.61	AverageEvenAverageEven	No change	AverageAverage	No change	EvenEven	No change	NA	4	Lead off	Lead off	NA	NA	NA	NA	Lead off	Lead off	1	4	Female Russia 2016 473.26
Viktoriia Andreeva	Female	Russia	27	2016	117.35	23.39	25.16	25.94	25.51	1.5	Average	Even	AverageEven	35	2	2	1-2-4-3	473.26	7	118.6	22.96	24.98	26.21	25.84	2.5	Fast	Positive	FastPositive	-0.43	1.25	AverageEvenFastPositive	AE to FPO	AverageFast	Average to Fast	EvenPositive	To Positive	4	5	1	Non-lead off	1.32	1.22	1.22	NA	Chasing	Chasing	1	4	Female Russia 2016 473.26
Yanhan Al	Female	China	15	2016	116.77	23.29	25.11	25.73	25.88	1.6	Average	Positive	AveragePositive	20	2	2	1-2-4-3	467.96	4	118.38	22.71	25.16	25.87	26.26	2.2	Fast	Positive	FastPositive	-0.58	1.61	AveragePositiveFastPositive	APO to FPO	AverageFast	Average to Fast	PositivePositive	No change	3	4	1	Non-lead off	0.1	0	0.09	NA	Neutral	Neutral	1	4	Female China 2016 467.96
Aleksandr Krasnykh	Male	Russia	11	2016	105.69	23.77	24.99	25.76	25.48	1.5	Average	Even	AverageEven	33	2	1	2-1-4-3	425.7	5	106.02	23.38	25.14	25.49	26	1.7	Average	Positive	AveragePositive	-0.39	0.33	AverageEvenAveragePositive	AE to APO	AverageAverage	No change	EvenPositive	To Positive	4	5	1	Non-lead off	1.49	0.91	0.91	NA	Chasing	Chasing	1	4	Male Russia 2016 425.7
Christoph Fildebrant	Male	Germany	36	2016	107.06	23.3	25.2	25.58	25.92	1.4	Average	Positive	AveragePositive	30	2	3	2-3-4-1	427.28	6	108.31	22.9	25.34	25.76	26	1.3	Fast	Positive	FastPositive	-0.4	1.25	AveragePositiveFastPositive	APO to FPO	AverageFast	Average to Fast	PositivePositive	No change	6	7	1	Non-lead off	1.93	1.35	0.19	NA	Chasing	Chasing	1	4	Male Germany 2016 427.28
Clemens Rapp	Male	Germany	58	2016	107.63	24.03	25.61	25.44	24.93	1.4	Slow	Parabolic	SlowParabolic	30	3	4	2-3-4-1	427.28	6	106.63	23.83	25.21	25.62	25.34	0.8	Slow	Even	SlowEven	-0.2	-1	SlowParabolicSlowEven	SP to SE	SlowSlow	No change	ParabolicEven	Even-Para	7	6	-1	Non-lead off	5.7	3.62	0.62	NA	Out of contention	Out of contention	1	4	Male Germany 2016 427.28
Conor Dwyer	Male	United States	5	2016	105.23	23.32	25.34	25.28	26.06	1.7	Average	Positive	AveragePositive	31	1	1	1-2-3-4	420.66	1	105.23	23.35	25.22	25.56	25.87	1.3	Average	Even	AverageEven	0.03	0	AveragePositiveAverageEven	APO to AE	AverageAverage	No change	PositiveEven	From Positive	NA	NA	Lead off	Lead off	NA	NA	NA	NA	Lead off	Lead off	1	1	Male United States 2016 420.66
Daniel Smith	Male	Australia	27	2016	106.87	23.09	25.03	25.6	26.27	2.4	Fast	Positive	FastPositive	27	3	3	1-2-3-4	424.18	4	107.86	23.16	24.92	25.83	26.09	2.4	Average	Positive	AveragePositive	0.07	0.99	FastPositiveAveragePositive	FPO to APO	FastAverage	Fast to Average	PositivePositive	No change	2	5	3	Non-lead off	2.07	-0.01	2.07	NA	Chasing	Neutral	1	4	Male Australia 2016 424.18
Daniel Wallace	Male	England	108	2016	108.41	23.51	25.34	25.54	25.61	0.5	Average	Even	AverageEven	45	3	4	2-3-4-1	423.13	2	106.75	23.48	25.43	25.48	25.61	0.4	Average	Even	AverageEven	-0.03	-1.66	AverageEvenAverageEven	No change	AverageAverage	No change	EvenEven	No change	4	3	-1	Non-lead off	2.65	0.57	0.57	NA	Chasing	Chasing	1	2	Male Great Britain 2016 423.13
Danila Izotov	Male	Russia	25	2016	107.74	23.79	25.65	25.34	25.22	0.9	Average	Even	AverageEven	33	1	2	2-1-4-3	425.7	5	106.72	23.39	25.07	25.1	26.43	3	Average	Positive	AveragePositive	-0.4	-1.02	AverageEvenAveragePositive	AE to APO	AverageAverage	No change	EvenPositive	To Positive	NA	NA	Lead off	Lead off	NA	NA	NA	NA	Lead off	Lead off	1	4	Male Russia 2016 425.7
David McKeon	Male	Australia	20	2016	106.61	23.38	25.2	25.6	25.81	1.2	Average	Even	AverageEven	27	2	2	1-2-3-4	424.18	4	105.95	23.16	24.84	25.8	26.19	2.7	Average	Positive	AveragePositive	-0.22	-0.66	AverageEvenAveragePositive	AE to APO	AverageAverage	No change	EvenPositive	To Positive	3	2	-1	Non-lead off	0.58	0	0.47	NA	Chasing	Neutral	1	4	Male Australia 2016 424.18
Dieter Dekoninick	Male	Belgium	93	2016	108.25	23.36	25.09	25.64	25.91	1.6	Average	Positive	AveragePositive	56	2	4	3-4-1-2	431.64	8	108.2	22.94	25.2	25.69	26.16	1.9	Average	Positive	AveragePositive	-0.42	-0.05	AveragePositiveAveragePositive	No change	AverageAverage	No change	PositivePositive	No change	8	8	0	Non-lead off	3.72	3.14	1.37	NA	Out of contention	Out of contention	1	4	Male Belgium 2016 431.64
Dion Dreesens	Male	Netherlands	31	2016	107.76	23.79	25.15	25.51	25.55	0.9	Average	Even	AverageEven	49	1	2	2-3-4-1	429.1	7	107.92	23.76	26.07	25.67	24.51	3.2	Slow	Parabolic	SlowParabolic	-0.03	0.16	AverageEvenSlowParabolic	AE to SP	AverageSlow	Average to Slow	EvenParabolic	Even-Para	NA	3	Lead off	Lead off	NA	NA	NA	NA	Lead off	Lead off	1	4	Male Netherlands 2016 429.1
Duncan Scott	Male	England	44	2016	107.28	23.6	24.93	25.55	25.92	2	Average	Positive	AveragePositive	45	2	3	2-3-4-1	423.13	2	105.37	22.99	25.11	25.77	26.14	2	Average	Positive	AveragePositive	-0.61	-1.91	AveragePositiveAveragePositive	No change	AverageAverage	No change	PositivePositive	No change	5	4	-1	Non-lead off	1.74	1.17	0.25	NA	Chasing	Chasing	1	2	Male Great Britain 2016 423.13
Florian Vogel	Male	Germany	17	2016	106.44	23.56	25.16	25.54	25.73	1.1	Average	Even	AverageEven	30	1	2	2-3-4-1	427.28	6	107.16	23.46	24.88	25.68	25.98	2.2	Average	Positive	AveragePositive	-0.1	0.72	AverageEvenAveragePositive	AE to APO	AverageAverage	No change	EvenPositive	To Positive	NA	NA	Lead off	Lead off	NA	NA	NA	NA	Lead off	Lead off	1	4	Male Germany 2016 427.28
Glenn Surgeloose	Male	Belgium	29	2016	106.91	23.47	25.15	25.4	25.98	1.7	Average	Positive	AveragePositive	56	3	1	3-4-1-2	431.64	8	106.68	23.53	25.3	25.77	25.39	1	Average	Even	AverageEven	0.06	-0.23	AveragePositiveAverageEven	APO to AE	AverageAverage	No change	PositiveEven	From Positive	8	8	0	Non-lead off	7.08	5	1.38	NA	Out of contention	Out of contention	1	4	Male Belgium 2016 431.64
James Guy	Male	England	3	2016	105.19	23.29	25.19	25.75	25.76	1.3	Average	Even	AverageEven	45	4	1	2-3-4-1	423.13	2	105.17	22.94	25.15	25.94	25.97	1.8	Average	Positive	AveragePositive	-0.35	-0.02	AverageEvenAveragePositive	AE to APO	AverageAverage	No change	EvenPositive	To Positive	3	2	-1	Non-lead off	2.88	0	1.12	NA	Chasing	Neutral	1	2	Male Great Britain 2016 423.13
Kosuke Hagino	Male	Japan	6	2016	105.45	23.22	25.49	26.19	25.09	2.2	Average	Parabolic	AverageParabolic	25	1	1	1-2-4-3	423.5	3	105.34	23.16	25.88	25.93	25.03	2	Average	Parabolic	AverageParabolic	-0.06	-0.11	AverageParabolicAverageParabolic	No change	AverageAverage	No change	ParabolicParabolic	No change	NA	NA	Lead off	Lead off	NA	NA	NA	NA	Lead off	Lead off	1	3	Male Japan 2016 423.5
Kyle Stolk	Male	Netherlands	112	2016	108.44	23.43	25.13	25.47	25.97	1.7	Average	Positive	AveragePositive	49	3	4	2-3-4-1	429.1	7	108.39	23.45	25.27	25.68	25.6	0.9	Average	Even	AverageEven	0.02	-0.05	AveragePositiveAverageEven	APO to AE	AverageAverage	No change	PositiveEven	From Positive	2	2	0	Non-lead off	0.11	-0.12	0.11	NA	Neutral	Neutral	1	4	Male Netherlands 2016 429.1
Louis Croenen	Male	Belgium	55	2016	108.29	23.38	25.05	25.52	26.04	1.9	Average	Positive	AveragePositive	56	1	3	3-4-1-2	431.64	8	108.47	23.37	25.64	25.52	25.47	0.3	Slow	Even	SlowEven	-0.01	0.18	AveragePositiveSlowEven	APO to SE	AverageSlow	Average to Slow	PositiveEven	From Positive	NA	NA	Lead off	Lead off	NA	NA	NA	NA	Lead off	Lead off	1	4	Male Belgium 2016 431.64
Maarten Brzoskowski	Male	Netherlands	38	2016	107.17	23.66	25.43	25.65	25.26	0.8	Average	Even	AverageEven	49	2	3	2-3-4-1	429.1	7	106.89	23.14	25.39	25.79	25.68	0.8	Average	Even	AverageEven	-0.52	-0.28	AverageEvenAverageEven	No change	AverageAverage	No change	EvenEven	No change	3	2	-1	Non-lead off	0.49	0	0.35	NA	Neutral	Neutral	1	4	Male Netherlands 2016 429.1
Mack Horton	Male	Australia	50	2016	107.41	23.19	25.22	25.83	25.76	1.3	Average	Even	AverageEven	27	4	4	1-2-3-4	424.18	4	105.82	23.43	25.36	26.35	24.86	3	Average	Parabolic	AverageParabolic	0.24	-1.59	AverageEvenAverageParabolic	AE to AP	AverageAverage	No change	EvenParabolic	Even-Para	5	4	-1	Non-lead off	3.41	0.53	0.11	NA	Out of contention	Chasing	1	4	Male Australia 2016 424.18
Michael Phelps	Male	United States	90	2016	108.21	23.03	25.01	26.13	25.84	2.3	Fast	Positive	FastPositive	31	4	2	1-2-3-4	420.66	1	105.69	23.34	25.04	26.11	25.5	2.1	Average	Parabolic	AverageParabolic	0.31	-2.52	FastPositiveAverageParabolic	FPO to AP	FastAverage	Fast to Average	PositiveParabolic	From Positive	1	1	0	Non-lead off	0	-2.88	0	1.76	Leading	Within	1	1	Male United States 2016 420.66
Mikhail Dovgalyuk	Male	Russia	29	2016	107.83	23.97	25.35	25.42	25.26	0.3	Slow	Even	SlowEven	33	4	3	2-1-4-3	425.7	5	107.42	22.85	25.02	25.92	26.21	2.4	Fast	Positive	FastPositive	-1.12	-0.41	SlowEvenFastPositive	SE to FPO	SlowFast	Slow to Fast	EvenPositive	To Positive	4	5	1	Non-lead off	3.3	0.42	0.42	NA	Out of contention	Neutral	1	4	Male Russia 2016 425.7
Naito Ehara	Male	Japan	22	2016	106.89	22.9	24.96	25.88	26.26	2.6	Fast	Positive	FastPositive	25	2	2	1-2-4-3	423.5	3	106.52	22.69	25.16	25.72	26.43	2.5	Fast	Positive	FastPositive	-0.21	-0.37	FastPositiveFastPositive	No change	FastFast	No change	PositivePositive	No change	2	3	1	Non-lead off	0.11	-0.47	0.11	NA	Neutral	Neutral	1	3	Male Japan 2016 423.5
Nikita Lobintsev	Male	Russia	65	2016	107.71	23.8	25.58	25.45	25.17	0.8	Slow	Even	SlowEven	33	3	4	2-1-4-3	425.7	5	106.81	22.69	24.94	26.38	25.99	2.9	Average	Even	AverageEven	-1.11	-0.9	SlowEvenAverageEven	SE to AE	SlowAverage	Slow to Average	EvenEven	No change	5	4	-1	Non-lead off	3.02	0.94	0.37	NA	Out of contention	Chasing	1	4	Male Russia 2016 425.7
Paul Biedermann	Male	Germany	7	2016	105.45	23.73	25.35	25.39	25.54	0.4	Average	Even	AverageEven	30	4	1	2-3-4-1	427.28	6	106.43	23.5	25.45	26.13	24.92	2.4	Average	Parabolic	AverageParabolic	-0.23	0.98	AverageEvenAverageParabolic	AE to AP	AverageAverage	No change	EvenParabolic	Even-Para	6	6	0	Non-lead off	5.79	2.91	2.38	NA	Out of contention	Chasing	1	4	Male Germany 2016 427.28
Pieter Timmers	Male	Belgium	46	2016	107.34	23.41	25.24	25.65	25.7	1	Average	Even	AverageEven	56	4	2	3-4-1-2	431.64	8	106.39	23.22	25.18	25.67	25.93	1.5	Average	Even	AverageEven	-0.19	-0.95	AverageEvenAverageEven	No change	AverageAverage	No change	EvenEven	No change	1	2	1	Non-lead off	0	-0.42	0	0.06	Neutral	Neutral	1	4	Male Belgium 2016 431.64
Ryan Lochte	Male	United States	21	2016	106.62	23.37	24.84	25.43	26.36	3	Average	Positive	AveragePositive	31	3	3	1-2-3-4	420.66	1	106.4	23.17	25.25	25.9	25.68	1.3	Fast	Positive	FastPositive	-0.2	-0.22	AveragePositiveFastPositive	APO to FPO	AverageFast	Average to Fast	PositivePositive	No change	1	1	0	Non-lead off	0	-2.08	0	2.07	Leading	Within	1	1	Male United States 2016 420.66
Sebastiaan Verschuren	Male	Netherlands	13	2016	105.87	23.7	25.07	25.5	25.73	1.3	Average	Positive	AveragePositive	49	4	1	2-3-4-1	429.1	7	105.97	23.44	25.13	25.58	25.85	1.4	Average	Positive	AveragePositive	-0.26	0.1	AveragePositiveAveragePositive	No change	AverageAverage	No change	PositivePositive	No change	7	7	0	Non-lead off	6.64	3.76	0.85	NA	Out of contention	Out of contention	1	4	Male Netherlands 2016 429.1
Stephen Milne	Male	England	24	2016	107.15	23.72	25.56	25.74	24.97	1.6	Average	Parabolic	AverageParabolic	45	1	2	2-3-4-1	423.13	2	106.97	23.84	25.7	25.66	24.8	2	Average	Even	AverageEven	0.12	-0.18	AverageParabolicAverageEven	AP to AE	AverageAverage	No change	ParabolicEven	Even-Para	1	6	5	Non-lead off	0	-0.23	0	0.11	Neutral	Neutral	1	2	Male Great Britain 2016 423.13
Takeshi Matsuda	Male	Japan	28	2016	106.88	23.32	25.29	25.94	25.45	1.3	Average	Even	AverageEven	25	4	3	1-2-4-3	423.5	3	106.78	23.08	25.1	25.75	26.06	1.9	Average	Positive	AveragePositive	-0.24	-0.1	AverageEvenAveragePositive	AE to APO	AverageAverage	No change	EvenPositive	To Positive	2	3	1	Non-lead off	1.76	-1.12	1.76	NA	Chasing	Within	1	3	Male Japan 2016 423.5
Thomas Fraser-Holmes	Male	Australia	9	2016	105.63	23.07	25.12	25.73	26.08	1.9	Fast	Positive	FastPositive	27	1	1	1-2-3-4	424.18	4	105.81	23.05	25.02	25.61	26.32	2.5	Average	Positive	AveragePositive	-0.02	0.18	FastPositiveAveragePositive	FPO to APO	FastAverage	Fast to Average	PositivePositive	No change	NA	NA	Lead off	Lead off	NA	NA	NA	NA	Lead off	Lead off	1	4	Male Australia 2016 424.18
Townley Haas	Male	United States	8	2016	105.58	23.57	25.21	26.02	25.2	1.8	Average	Parabolic	AverageParabolic	31	2	2	1-2-3-4	420.66	1	104.55	22.96	25.03	25.75	26.26	2.4	Average	Positive	AveragePositive	-0.61	-1.03	AverageParabolicAveragePositive	AP to APO	AverageAverage	No change	ParabolicPositive	To Positive	1	1	0	Non-lead off	0	-0.58	0	0.11	Neutral	Within	1	1	Male United States 2016 420.66
Yuki Kobori	Male	Japan	43	2016	107.27	23.14	25	25.85	26.01	2.1	Average	Positive	AveragePositive	25	3	4	1-2-4-3	423.5	3	105.91	22.85	25.5	25.67	25.97	0.9	Fast	Even	FastEven	-0.29	-1.36	AveragePositiveFastEven	APO to FE	AverageFast	Average to Fast	PositiveEven	From Positive	3	2	-1	Non-lead off	2.08	0	0.01	NA	Chasing	Neutral	1	3	Male Japan 2016 423.5
Allison Schmitt	Female	United States	2	2010	116.1	23.84	25.11	25.27	25.78	1.4	Average	Positive	AveragePositive	7	4	1	2-3-4-1	471.21	1	116.89	23.3	24.82	25.46	26.42	3.1	Average	Positive	AveragePositive	-0.54	0.79	AveragePositiveAveragePositive	No change	AverageAverage	No change	PositivePositive	No change	2	1	-1	Non-lead off	0.13	-0.54	0.13	NA	Neutral	Within	1	1	Female United States 2010 471.21
Amaka Gessler	Female	New Zealand	93	2010	120.96	23.52	25.01	25.91	25.56	1.8	Average	Even	AverageEven	60	3	4	1-2-4-3	479.8	5	122.62	22.6	24.32	26.1	26.99	5.3	Fast	Positive	FastPositive	-0.92	1.66	AverageEvenFastPositive	AE to FPO	AverageFast	Average to Fast	EvenPositive	To Positive	5	5	0	Non-lead off	1.4	0.62	0.06	NA	Chasing	Chasing	1	4	Female New Zealand 2010 479.8
Barbara Jardin	Female	Canada	37	2010	118.98	23.67	25.07	25.66	25.6	1.3	Average	Even	AverageEven	36	3	3	1-2-3-4	474.32	3	118.87	23.49	24.93	25.8	25.78	1.9	Average	Positive	AveragePositive	-0.18	-0.11	AverageEvenAveragePositive	AE to APO	AverageAverage	No change	EvenPositive	To Positive	3	3	0	Non-lead off	0.78	0	0.4	NA	Chasing	Neutral	1	3	Female Canada 2010 474.32
Blair Evans	Female	Australia	10	2010	117.27	23.73	25.52	25.56	25.18	0.8	Average	Even	AverageEven	20	1	1	1-2-3-4	472.64	2	118.31	23.36	25.26	25.95	25.43	1.4	Average	Parabolic	AverageParabolic	-0.37	1.04	AverageEvenAverageParabolic	AE to AP	AverageAverage	No change	EvenParabolic	Even-Para	NA	3	Lead off	Lead off	NA	NA	NA	NA	Lead off	Lead off	1	2	Female Australia 2010 472.64
Dana Vollmer	Female	United States	3	2010	116.47	23.35	25.6	25.53	25.52	0.2	Average	Even	AverageEven	7	1	2	2-3-4-1	471.21	1	118.05	23.31	25.1	25.77	25.82	1.6	Average	Positive	AveragePositive	-0.04	1.58	AverageEvenAveragePositive	AE to APO	AverageAverage	No change	EvenPositive	To Positive	NA	1	Lead off	Lead off	NA	NA	NA	NA	Lead off	Lead off	1	1	Female United States 2010 471.21
Genevieve Saumur	Female	Canada	21	2010	118.11	23.28	25.37	25.78	25.56	0.8	Average	Even	AverageEven	36	1	1	1-2-3-4	474.32	3	118.52	23.64	24.97	25.89	25.5	1.8	Average	Even	AverageEven	0.36	0.41	AverageEvenAverageEven	No change	AverageAverage	No change	EvenEven	No change	NA	4	Lead off	Lead off	NA	NA	NA	NA	Lead off	Lead off	1	3	Female Canada 2010 474.32
Hanae Ito	Female	Japan	25	2010	118.24	23.41	25.07	25.49	26.03	1.9	Average	Positive	AveragePositive	47	2	2	1-2-3-4	477.63	4	119.66	23.67	24.99	25.62	25.72	1.6	Average	Positive	AveragePositive	0.26	1.42	AveragePositiveAveragePositive	No change	AverageAverage	No change	PositivePositive	No change	2	4	2	Non-lead off	0.02	-0.24	0.02	NA	Neutral	Neutral	1	4	Female Japan 2010 477.63
Haruka Ueda	Female	Japan	17	2010	117.89	23.47	25.53	26.02	24.97	2.1	Average	Parabolic	AverageParabolic	47	1	1	1-2-3-4	477.63	4	118.07	23.45	25.44	25.73	25.37	0.7	Average	Even	AverageEven	-0.02	0.18	AverageParabolicAverageEven	AP to AE	AverageAverage	No change	ParabolicEven	Even-Para	NA	2	Lead off	Lead off	NA	NA	NA	NA	Lead off	Lead off	1	4	Female Japan 2010 477.63
Julia Wilkinson	Female	Canada	35	2010	118.95	23.49	25.23	25.42	25.86	1.3	Average	Positive	AveragePositive	36	2	2	1-2-3-4	474.32	3	118.6	23.74	25.19	25.56	25.52	0.8	Average	Even	AverageEven	0.25	-0.35	AveragePositiveAverageEven	APO to AE	AverageAverage	No change	PositiveEven	From Positive	4	3	-1	Non-lead off	0.47	0.21	0.21	NA	Neutral	Neutral	1	3	Female Canada 2010 474.32
Katie Goldman	Female	Australia	27	2010	118.84	23.49	25.15	25.77	25.59	1.3	Average	Even	AverageEven	20	3	3	1-2-3-4	472.64	2	118.63	23.37	24.99	25.52	26.12	2.2	Average	Even	AverageEven	-0.12	-0.21	AverageEvenAverageEven	No change	AverageAverage	No change	EvenEven	No change	2	1	-1	Non-lead off	0.38	-0.4	0.38	NA	Neutral	Neutral	1	2	Female Australia 2010 472.64
Katie Hoff	Female	United States	13	2010	117.5	23.74	25.26	25.69	25.32	0.9	Average	Even	AverageEven	7	3	4	2-3-4-1	471.21	1	119.03	23.63	25.04	25.87	25.46	1.6	Average	Positive	AveragePositive	-0.11	1.53	AverageEvenAveragePositive	AE to APO	AverageAverage	No change	EvenPositive	To Positive	1	2	1	Non-lead off	0	-0.78	0	0.38	Neutral	Within	1	1	Female United States 2010 471.21
Kylie Palmer	Female	Australia	13	2010	117.5	23.75	25.42	25.8	25.03	1.5	Average	Parabolic	AverageParabolic	20	2	2	1-2-3-4	472.64	2	118.52	23.48	25.57	25.66	25.3	0.7	Average	Even	AverageEven	-0.27	1.02	AverageParabolicAverageEven	AP to AE	AverageAverage	No change	ParabolicEven	Even-Para	3	2	-1	Non-lead off	0.26	0	0.24	NA	Neutral	Neutral	1	2	Female Australia 2010 472.64
Lauren Boyle	Female	New Zealand	32	2010	120.25	23.81	25.12	25.5	25.57	1	Average	Even	AverageEven	60	1	1	1-2-4-3	479.8	5	118.58	23.61	25.28	25.72	25.38	0.9	Average	Even	AverageEven	-0.2	-1.67	AverageEvenAverageEven	No change	AverageAverage	No change	EvenEven	No change	NA	5	Lead off	Lead off	NA	NA	NA	NA	Lead off	Lead off	1	4	Female New Zealand 2010 479.8
Manuella Lyrio	Female	Brazil	189	2010	122.82	23.94	25.13	25.52	25.42	0.8	Slow	Even	SlowEven	309	1	2	2-1-4-3	498.2	6	122.7	23.63	25.44	25.56	25.38	0.4	Average	Even	AverageEven	-0.31	-0.12	SlowEvenAverageEven	SE to AE	SlowAverage	Slow to Average	EvenEven	No change	NA	6	Lead off	Lead off	NA	NA	NA	NA	Lead off	Lead off	1	4	Female Brazil 2010 498.2
Meagan Nay	Female	Australia	28	2010	118.43	23.25	25.35	25.85	25.55	1	Fast	Even	FastEven	20	4	4	1-2-3-4	472.64	2	118.6	23.09	24.85	25.88	26.19	2.7	Average	Positive	AveragePositive	-0.16	0.17	FastEvenAveragePositive	FE to APO	FastAverage	Fast to Average	EvenPositive	To Positive	1	2	1	Non-lead off	0	-0.67	0	0.13	Neutral	Within	1	2	Female Australia 2010 472.64
Melissa Ingram	Female	New Zealand	80	2010	120.67	23.68	24.98	25.62	25.72	1.6	Average	Positive	AveragePositive	60	4	3	1-2-4-3	479.8	5	120.85	23.17	25.09	25.81	25.94	1.8	Average	Positive	AveragePositive	-0.51	0.18	AveragePositiveAveragePositive	No change	AverageAverage	No change	PositivePositive	No change	5	5	0	Non-lead off	4.91	4.24	1.79	NA	Out of contention	Out of contention	1	4	Female New Zealand 2010 479.8
Morgan Scroggy	Female	United States	9	2010	117.13	23.86	25.31	25.45	25.38	0.3	Average	Even	AverageEven	7	2	3	2-3-4-1	471.21	1	118.24	23.85	25.58	25.47	25.1	1	Slow	Even	SlowEven	-0.01	1.11	AverageEvenSlowEven	AE to SE	AverageSlow	Average to Slow	EvenEven	No change	1	1	0	Non-lead off	0	-0.26	0	0.02	Neutral	Neutral	1	1	Female United States 2010 471.21
Natasha Hind	Female	New Zealand	34	2010	118.8	23.6	25.51	25.75	25.14	1.2	Average	Parabolic	AverageParabolic	60	2	2	1-2-4-3	479.8	5	119.15	23.46	24.83	25.9	25.82	2.3	Average	Even	AverageEven	-0.14	0.35	AverageParabolicAverageEven	AP to AE	AverageAverage	No change	ParabolicEven	Even-Para	5	5	0	Non-lead off	0.53	0.27	0.06	NA	Chasing	Neutral	1	4	Female New Zealand 2010 479.8
Risa Sekine	Female	Japan	79	2010	121.53	23.29	24.83	25.75	26.12	2.6	Average	Positive	AveragePositive	47	4	4	1-2-3-4	477.63	4	120.43	23.26	25.38	25.73	25.62	0.7	Average	Even	AverageEven	-0.03	-1.1	AveragePositiveAverageEven	APO to AE	AverageAverage	No change	PositiveEven	From Positive	4	4	0	Non-lead off	3.12	2.45	2.45	NA	Out of contention	Chasing	1	4	Female Japan 2010 477.63
Samantha Cheverton	Female	Canada	49	2010	119.49	23.73	25.16	25.43	25.68	1	Average	Even	AverageEven	36	4	4	1-2-3-4	474.32	3	119.6	23.25	24.94	25.66	26.15	2.4	Average	Positive	AveragePositive	-0.48	0.11	AverageEvenAveragePositive	AE to APO	AverageAverage	No change	EvenPositive	To Positive	3	3	0	Non-lead off	0.67	0	0.54	NA	Chasing	Neutral	1	3	Female Canada 2010 474.32
Sarah Correa	Female	Brazil	421	2010	125.99	23.34	25.08	25.95	25.63	1.7	Average	Even	AverageEven	309	4	3	2-1-4-3	498.2	6	125.92	23.21	25.01	25.83	25.95	2	Average	Positive	AveragePositive	-0.13	-0.07	AverageEvenAveragePositive	AE to APO	AverageAverage	No change	EvenPositive	To Positive	6	6	0	Non-lead off	18.09	17.42	13.18	NA	Out of contention	Out of contention	1	4	Female Brazil 2010 498.2
Tatiana Lemos-Barbosa	Female	Brazil	123	2010	121.48	23.05	25.34	25.97	25.64	1.2	Fast	Even	FastEven	309	2	1	2-1-4-3	498.2	6	125.88	23.16	25.68	25.84	25.32	1	Average	Parabolic	AverageParabolic	0.11	4.4	FastEvenAverageParabolic	FE to AP	FastAverage	Fast to Average	EvenParabolic	Even-Para	6	6	0	Non-lead off	4.65	4.39	4.12	NA	Out of contention	Out of contention	1	4	Female Brazil 2010 498.2
Yayoi Matsumoto	Female	Japan	68	2010	120.27	23.21	25.15	26.01	25.63	1.7	Fast	Even	FastEven	47	3	3	1-2-3-4	477.63	4	120.75	23	24.94	25.92	26.14	2.5	Average	Positive	AveragePositive	-0.21	0.48	FastEvenAveragePositive	FE to APO	FastAverage	Fast to Average	EvenPositive	To Positive	4	4	0	Non-lead off	1.34	0.56	0.56	NA	Chasing	Chasing	1	4	Female Japan 2010 477.63
Andre Schultz	Male	Brazil	62	2010	110.22	23.2	25.15	25.73	25.92	1.6	Average	Positive	AveragePositive	212	1	1	1-2-3-4	447.74	5	110.07	23.21	24.82	25.57	26.4	3.1	Average	Positive	AveragePositive	0.01	-0.15	AveragePositiveAveragePositive	No change	AverageAverage	No change	PositivePositive	No change	NA	5	Lead off	Lead off	NA	NA	NA	NA	Lead off	Lead off	1	4	Male Brazil 2010 447.74
Brent Hayden	Male	Canada	33	2010	109.13	23.42	25.32	25.96	25.3	1.5	Average	Parabolic	AverageParabolic	42	1	1	1-2-4-3	432.66	4	108.25	23.59	25.26	25.64	25.51	0.8	Average	Even	AverageEven	0.17	-0.88	AverageParabolicAverageEven	AP to AE	AverageAverage	No change	ParabolicEven	Even-Para	NA	4	Lead off	Lead off	NA	NA	NA	NA	Lead off	Lead off	1	4	Male Canada 2010 432.66
Brian Johns	Male	Canada	50	2010	109.38	23.66	25.47	25.58	25.29	0.6	Average	Even	AverageEven	42	3	4	1-2-4-3	432.66	4	108.62	23.27	25.53	25.95	25.24	1.4	Average	Parabolic	AverageParabolic	-0.39	-0.76	AverageEvenAverageParabolic	AE to AP	AverageAverage	No change	EvenParabolic	Even-Para	4	4	0	Non-lead off	3.33	0	0	NA	Out of contention	Neutral	1	4	Male Canada 2010 432.66
Colin Russell	Male	Canada	37	2010	108.49	23.56	25.18	25.54	25.72	1.1	Average	Even	AverageEven	42	2	2	1-2-4-3	432.66	4	107.7	23.11	25.03	25.88	25.98	2	Average	Positive	AveragePositive	-0.45	-0.79	AverageEvenAveragePositive	AE to APO	AverageAverage	No change	EvenPositive	To Positive	4	4	0	Non-lead off	2.63	0.55	0.55	NA	Chasing	Chasing	1	4	Male Canada 2010 432.66
Frederico Castro	Male	Brazil	117	2010	110.79	23.23	25.21	25.78	25.78	1.3	Average	Even	AverageEven	212	2	2	1-2-3-4	447.74	5	111.14	23.25	25.14	25.74	25.87	1.5	Average	Positive	AveragePositive	0.02	0.35	AverageEvenAveragePositive	AE to APO	AverageAverage	No change	EvenPositive	To Positive	5	5	0	Non-lead off	4.45	2.37	1.82	NA	Out of contention	Chasing	1	4	Male Brazil 2010 447.74
Joonmo Bae	Male	Korea	145	2010	111.29	23.16	25.2	25.92	25.73	1.5	Average	Even	AverageEven	302	4	1	3-4-2-1	452.99	6	113.45	22.9	25.6	25.92	25.58	0.7	Average	Even	AverageEven	-0.26	2.16	AverageEvenAverageEven	No change	AverageAverage	No change	EvenEven	No change	6	6	0	Non-lead off	21.54	16.96	6.46	NA	Out of contention	Out of contention	1	4	Male Korea 2010 452.99
Kenrick Monk	Male	Australia	16	2010	107.37	23.51	25.11	25.94	25.44	1.6	Average	Even	AverageEven	27	3	2	1-3-2-4	431.05	3	107.36	23.47	25.22	26.24	25.07	2.5	Average	Parabolic	AverageParabolic	-0.04	-0.01	AverageEvenAverageParabolic	AE to AP	AverageAverage	No change	EvenParabolic	Even-Para	3	2	-1	Non-lead off	3.33	0	0.43	NA	Out of contention	Neutral	1	3	Male Australia 2010 431.05
Leith Brodie	Male	Australia	63	2010	109.39	23.33	25.39	25.79	25.5	0.8	Average	Even	AverageEven	27	4	4	1-3-2-4	431.05	3	109.33	22.87	25.09	26.12	25.92	2.1	Fast	Positive	FastPositive	-0.46	-0.06	AverageEvenFastPositive	AE to FPO	AverageFast	Average to Fast	EvenPositive	To Positive	2	3	1	Non-lead off	3.66	-0.92	3.66	NA	Out of contention	Within	1	3	Male Australia 2010 431.05
Leonardo Fim	Male	Brazil	167	2010	111.6	23.38	25.18	25.69	25.75	1.2	Average	Even	AverageEven	212	3	3	1-2-3-4	447.74	5	113.25	22.53	25.17	26.06	26.24	2.2	Fast	Positive	FastPositive	-0.85	1.65	AverageEvenFastPositive	AE to FPO	AverageFast	Average to Fast	EvenPositive	To Positive	5	5	0	Non-lead off	8.66	5.33	5.33	NA	Out of contention	Out of contention	1	4	Male Brazil 2010 447.74
Michael Phelps	Male	United States	4	2010	105.61	23.31	25.33	25.82	25.54	1	Average	Even	AverageEven	7	1	2	2-3-4-1	423.84	1	105.62	23.4	25.09	24.46	27.05	5.3	Average	Positive	AveragePositive	0.09	0.01	AverageEvenAveragePositive	AE to APO	AverageAverage	No change	EvenPositive	To Positive	NA	1	Lead off	Lead off	NA	NA	NA	NA	Lead off	Lead off	1	1	Male United States 2010 423.84
Nicholas Frost	Male	Australia	19	2010	107.48	23.2	25.19	25.52	26.09	1.8	Average	Positive	AveragePositive	27	2	3	1-3-2-4	431.05	3	108.06	23.3	25.46	25.53	25.71	0.5	Average	Even	AverageEven	0.1	0.58	AveragePositiveAverageEven	APO to AE	AverageAverage	No change	PositiveEven	From Positive	3	3	0	Non-lead off	2.08	0	0.62	NA	Chasing	Neutral	1	3	Male Australia 2010 431.05
Nicolas Oliveira	Male	Brazil	501	2010	110.36	23.08	24.58	25.66	26.68	4.1	Fast	Positive	FastPositive	212	4	4	1-2-3-4	447.74	5	114.46	22.22	24.65	25.52	27.61	5.9	Fast	Positive	FastPositive	-0.86	4.1	FastPositiveFastPositive	No change	FastFast	No change	PositivePositive	No change	5	5	0	Non-lead off	15.08	10.5	10.16	NA	Out of contention	Out of contention	1	4	Male Brazil 2010 447.74
Peter Vanderkaay	Male	United States	8	2010	106.65	23.31	25.16	25.63	25.91	1.5	Average	Positive	AveragePositive	7	2	3	2-3-4-1	423.84	1	106.9	23.28	24.98	25.51	26.23	2.5	Average	Positive	AveragePositive	-0.03	0.25	AveragePositiveAveragePositive	No change	AverageAverage	No change	PositivePositive	No change	1	1	0	Non-lead off	0	-2.08	0	1.46	Leading	Within	1	1	Male United States 2010 423.84
Richard Berens	Male	United States	12	2010	107.09	23.22	25.32	26.02	25.44	1.5	Average	Parabolic	AverageParabolic	7	3	4	2-3-4-1	423.84	1	106.98	23.08	25.35	25.87	25.7	1	Average	Even	AverageEven	-0.14	-0.11	AverageParabolicAverageEven	AP to AE	AverageAverage	No change	ParabolicEven	Even-Para	1	1	0	Non-lead off	0	-3.33	0	2.9	Leading	Within	1	1	Male United States 2010 423.84
Ryan Lochte	Male	United States	2	2010	105.3	23.52	25.53	25.14	25.81	1.3	Average	Even	AverageEven	7	4	1	2-3-4-1	423.84	1	105.55	23.29	25.42	25.52	25.77	0.7	Average	Even	AverageEven	-0.23	0.25	AverageEvenAverageEven	No change	AverageAverage	No change	EvenEven	No change	1	1	0	Non-lead off	0	-4.58	0	3.66	Leading	Within	1	1	Male United States 2010 423.84
Sangjin Jang	Male	Korea	218	2010	112.52	23.33	24.64	26.16	25.86	3.2	Average	Positive	AveragePositive	302	3	2	3-4-2-1	452.99	6	112.86	23.29	25.4	25.64	25.66	0.6	Average	Even	AverageEven	-0.04	0.34	AveragePositiveAverageEven	APO to AE	AverageAverage	No change	PositiveEven	From Positive	6	6	0	Non-lead off	15.72	12.39	7.06	NA	Out of contention	Out of contention	1	4	Male Korea 2010 452.99
Sho Uchida	Male	Japan	38	2010	108.4	23.94	25.51	25.47	25.08	0.9	Slow	Even	SlowEven	24	4	4	1-3-2-4	431.01	2	108.29	23.68	25.62	25.93	24.78	2.3	Slow	Parabolic	SlowParabolic	-0.26	-0.11	SlowEvenSlowParabolic	SE to SP	SlowSlow	No change	EvenParabolic	Even-Para	3	2	-1	Non-lead off	4.58	0	0.92	NA	Out of contention	Neutral	1	2	Male Japan 2010 431.01
Takeshi Matsuda	Male	Japan	10	2010	107.01	23.75	25.44	25.88	24.94	1.9	Average	Parabolic	AverageParabolic	24	1	1	1-3-2-4	431.01	2	107.08	23.39	25.2	25.88	25.53	1.3	Average	Even	AverageEven	-0.36	0.07	AverageParabolicAverageEven	AP to AE	AverageAverage	No change	ParabolicEven	Even-Para	NA	2	Lead off	Lead off	NA	NA	NA	NA	Lead off	Lead off	1	2	Male Japan 2010 431.01
Thomas Fraser-Holmes	Male	Australia	11	2010	107.23	23.35	24.97	25.81	25.87	2	Average	Positive	AveragePositive	27	1	1	1-3-2-4	431.05	3	107.7	23.18	24.7	25.81	26.31	3.2	Average	Positive	AveragePositive	-0.17	0.47	AveragePositiveAveragePositive	No change	AverageAverage	No change	PositivePositive	No change	NA	3	Lead off	Lead off	NA	NA	NA	NA	Lead off	Lead off	1	3	Male Australia 2010 431.05
Yoshihiro Okumura	Male	Japan	21	2010	107.6	24.01	25.44	25.41	25.15	0.6	Slow	Even	SlowEven	24	3	2	1-3-2-4	431.01	2	108.61	23.41	25.43	25.7	25.46	0.6	Average	Even	AverageEven	-0.6	1.01	SlowEvenAverageEven	SE to AE	SlowAverage	Slow to Average	EvenEven	No change	2	3	1	Non-lead off	2.9	-0.43	2.9	NA	Chasing	Neutral	1	2	Male Japan 2010 431.01
Yuki Kobori	Male	Japan	27	2010	108.09	23.06	25.27	25.42	26.25	2.1	Fast	Positive	FastPositive	24	2	3	1-3-2-4	431.01	2	108.27	23.06	25.24	25.69	26.01	1.5	Average	Positive	AveragePositive	0	0.18	FastPositiveAveragePositive	FPO to APO	FastAverage	Fast to Average	PositivePositive	No change	2	2	0	Non-lead off	1.46	-0.62	1.46	NA	Chasing	Within	1	2	Male Japan 2010 431.01
Alyson Ackman	Female	Canada	62	2014	119.25	23.4	25.08	25.63	25.89	1.6	Average	Positive	AveragePositive	50	3	3	1-2-3-4	478.03	3	120.49	23.57	25.07	25.72	25.64	1.4	Average	Even	AverageEven	0.17	1.24	AveragePositiveAverageEven	APO to AE	AverageAverage	No change	PositiveEven	From Positive	3	3	0	Non-lead off	2.45	0	2.36	NA	Chasing	Neutral	1	3	Female Canada 2014 478.03
Aya Takano	Female	Japan	116	2014	120.82	23.6	25.44	25.51	25.45	0.1	Average	Even	AverageEven	104	3	3	1-2-3-4	480.83	4	120.87	23.5	25.37	25.58	25.56	0.5	Average	Even	AverageEven	-0.1	0.05	AverageEvenAverageEven	No change	AverageAverage	No change	EvenEven	No change	4	4	0	Non-lead off	5.9	3.45	3.45	NA	Out of contention	Out of contention	1	4	Female Japan 2014 480.83
Brittany Elmslie	Female	Australia	14	2014	116.79	23.75	25.6	25.71	24.93	1.7	Average	Parabolic	AverageParabolic	14	3	3	2-1-3-4	467.47	2	118.4	23.62	25.19	25.63	25.57	0.9	Average	Positive	AveragePositive	-0.13	1.61	AverageParabolicAveragePositive	AP to APO	AverageAverage	No change	ParabolicPositive	To Positive	1	1	0	Non-lead off	0	-2.45	0	0.09	Neutral	Within	1	2	Female Australia 2014 467.47
Brittany Maclean	Female	Canada	22	2014	117.2	23.85	25.13	25.65	25.38	1	Average	Even	AverageEven	50	1	1	1-2-3-4	478.03	3	117.67	23.77	25.21	25.7	25.33	1	Slow	Even	SlowEven	-0.08	0.47	AverageEvenSlowEven	AE to SE	AverageSlow	Average to Slow	EvenEven	No change	4	1	-3	Non-lead off	1.98	0.25	0.25	NA	Chasing	Neutral	1	3	Female Canada 2014 478.03
Bronte Barratt	Female	Australia	13	2014	116.61	23.69	25.32	25.55	25.44	0.5	Average	Even	AverageEven	14	1	2	2-1-3-4	467.47	2	117.06	23.79	25.09	25.43	25.69	1.2	Slow	Even	SlowEven	0.1	0.45	AverageEvenSlowEven	AE to SE	AverageSlow	Average to Slow	EvenEven	No change	1	1	0	Non-lead off	0	-1.56	0	0.05	Neutral	Within	1	2	Female Australia 2014 467.47
Camille Cheng	Female	Hong Kong	55	2014	118.99	22.9	25.06	25.64	26.4	2.6	Fast	Positive	FastPositive	337	2	1	3-1-4-2	503.53	6	122.37	22.89	25.13	26.02	25.96	1.9	Fast	Positive	FastPositive	-0.01	3.38	FastPositiveFastPositive	No change	FastFast	No change	PositivePositive	No change	6	6	0	Non-lead off	10.22	9.82	8.18	NA	Out of contention	Out of contention	1	4	Female Hong Kong 2014 503.53
Chihiro Igarashi	Female	Japan	52	2014	120.84	23.5	25.46	25.81	25.23	1.1	Average	Parabolic	AverageParabolic	104	1	1	1-2-3-4	480.83	4	119.71	23.52	25.38	25.58	25.52	0.4	Average	Even	AverageEven	0.02	-1.13	AverageParabolicAverageEven	AP to AE	AverageAverage	No change	ParabolicEven	Even-Para	NA	5	Lead off	Lead off	NA	NA	NA	NA	Lead off	Lead off	1	4	Female Japan 2014 480.83
Emily Overholt	Female	Canada	89	2014	119.88	23.08	24.94	26.01	25.97	2.4	Fast	Positive	FastPositive	50	4	4	1-2-3-4	478.03	3	118.59	23.52	25.03	25.92	25.53	1.7	Average	Even	AverageEven	0.44	-1.29	FastPositiveAverageEven	FPO to AE	FastAverage	Fast to Average	PositiveEven	From Positive	2	2	0	Non-lead off	0.05	-1.51	0.05	NA	Neutral	Within	1	3	Female Canada 2014 478.03
Emma McKeon	Female	Australia	4	2014	115.57	23.37	25.21	25.85	25.57	1.3	Average	Even	AverageEven	14	2	1	2-1-3-4	467.47	2	115.85	23.16	25.39	25.81	25.64	0.8	Average	Even	AverageEven	-0.21	0.28	AverageEvenAverageEven	No change	AverageAverage	No change	EvenEven	No change	NA	1	Lead off	Lead off	NA	NA	NA	NA	Lead off	Lead off	1	2	Female Australia 2014 467.47
Emma Robinson	Female	New Zealand	80	2014	119.69	23.65	25.37	26.09	24.89	2.4	Average	Parabolic	AverageParabolic	86	4	3	1-2-4-3	484.58	5	121.06	23.38	24.86	25.86	25.9	2.3	Average	Positive	AveragePositive	-0.27	1.37	AverageParabolicAveragePositive	AP to APO	AverageAverage	No change	ParabolicPositive	To Positive	5	5	0	Non-lead off	11.91	6.24	2.7	NA	Out of contention	Out of contention	1	4	Female New Zealand 2014 484.58
Hang Yu Sze	Female	Hong Kong	289	2014	122.32	23.32	25.29	26.03	25.36	1.6	Average	Parabolic	AverageParabolic	337	4	2	3-1-4-2	503.53	6	125.2	22.25	25.26	26.53	25.95	2.5	Fast	Parabolic	FastParabolic	-1.07	2.88	AverageParabolicFastParabolic	AP to FP	AverageFast	Average to Fast	ParabolicParabolic	No change	6	6	0	Non-lead off	27.76	22.09	15.85	NA	Out of contention	Out of contention	1	4	Female Hong Kong 2014 503.53
Katie Ledecky	Female	United States	2	2014	115.16	24.02	25.16	25.69	25.13	1.2	Slow	Parabolic	SlowParabolic	15	4	1	3-2-4-1	466.4	1	114.9	23.48	25.29	25.6	25.63	0.7	Average	Even	AverageEven	-0.54	-0.26	SlowParabolicAverageEven	SP to AE	SlowAverage	Slow to Average	ParabolicEven	Even-Para	2	1	-1	Non-lead off	1.2	-4.47	1.2	NA	Chasing	Within	1	1	Female United States 2014 466.4
Kin Lok Chan	Female	Hong Kong	501	2014	128.38	22.36	25.32	26.17	26.15	1.9	Fast	Positive	FastPositive	337	1	3	3-1-4-2	503.53	6	127.89	22.43	25.44	26.23	25.89	1.5	Fast	Even	FastEven	0.07	-0.49	FastPositiveFastEven	FPO to FE	FastFast	No change	PositiveEven	From Positive	NA	6	Lead off	Lead off	NA	NA	NA	NA	Lead off	Lead off	1	4	Female Hong Kong 2014 503.53
Lauren Boyle	Female	New Zealand	15	2014	116.82	23.91	25.34	25.67	25.08	1.2	Average	Parabolic	AverageParabolic	86	1	1	1-2-4-3	484.58	5	117.74	23.83	25.52	25.46	25.19	0.7	Slow	Positive	SlowPositive	-0.08	0.92	AverageParabolicSlowPositive	AP to SPO	AverageSlow	Average to Slow	ParabolicPositive	To Positive	NA	4	Lead off	Lead off	NA	NA	NA	NA	Lead off	Lead off	1	4	Female New Zealand 2014 484.58
Leah Smith	Female	United States	26	2014	117.57	23.77	25.3	25.37	25.55	0.5	Average	Even	AverageEven	15	3	4	3-2-4-1	466.4	1	118.49	23.52	25.3	25.63	25.55	0.7	Average	Even	AverageEven	-0.25	0.92	AverageEvenAverageEven	No change	AverageAverage	No change	EvenEven	No change	2	2	0	Non-lead off	0.09	-2.36	0.09	NA	Neutral	Within	1	1	Female United States 2014 466.4
Melanie Schlanger	Female	Australia	25	2014	117.39	23.37	25.29	25.79	25.56	1	Average	Even	AverageEven	14	4	4	2-1-3-4	467.47	2	117.37	23.59	25.43	25.57	25.41	0.3	Average	Even	AverageEven	0.22	-0.02	AverageEvenAverageEven	No change	AverageAverage	No change	EvenEven	No change	1	2	1	Non-lead off	0	-5.67	0	1.2	Leading	Within	1	2	Female Australia 2014 467.47
Melissa Franklin	Female	United States	8	2014	116.04	23.54	25.27	25.36	25.83	1.2	Average	Even	AverageEven	15	2	2	3-2-4-1	466.4	1	116.52	23.29	24.88	25.84	25.99	2.4	Average	Even	AverageEven	-0.25	0.48	AverageEvenAverageEven	No change	AverageAverage	No change	EvenEven	No change	2	2	0	Non-lead off	0.22	-0.18	0.22	NA	Neutral	Neutral	1	1	Female United States 2014 466.4
Misaki Yamaguchi	Female	Japan	165	2014	121.02	23.53	25.5	25.48	25.49	0	Average	Even	AverageEven	104	4	4	1-2-3-4	480.83	4	121.23	23.2	25.16	25.91	25.73	1.5	Average	Even	AverageEven	-0.33	0.21	AverageEvenAverageEven	No change	AverageAverage	No change	EvenEven	No change	4	4	0	Non-lead off	9.21	3.54	3.54	NA	Out of contention	Out of contention	1	4	Female Japan 2014 480.83
Samantha Cheverton	Female	Canada	27	2014	117.79	24.23	25.41	25.01	25.35	0.9	Slow	Even	SlowEven	50	2	2	1-2-3-4	478.03	3	117.99	24.01	25.04	25.41	25.54	1	Slow	Even	SlowEven	-0.22	0.2	SlowEvenSlowEven	No change	SlowSlow	No change	EvenEven	No change	NA	4	Lead off	Lead off	NA	NA	NA	NA	Lead off	Lead off	1	3	Female Canada 2014 478.03
Samantha Lee	Female	New Zealand	194	2014	121.53	23.15	24.97	25.49	26.39	2.8	Fast	Positive	FastPositive	86	3	4	1-2-4-3	484.58	5	122.96	23.08	24.68	25.83	26.4	3.4	Average	Positive	AveragePositive	-0.07	1.43	FastPositiveAveragePositive	FPO to APO	FastAverage	Fast to Average	PositivePositive	No change	3	4	1	Non-lead off	1.84	0	1.35	NA	Chasing	Neutral	1	4	Female New Zealand 2014 484.58
Samantha Lucie-Smith	Female	New Zealand	54	2014	119.63	23.45	24.95	25.65	25.96	2	Average	Positive	AveragePositive	86	2	2	1-2-4-3	484.58	5	121.46	23.39	24.89	25.79	25.93	2.2	Average	Even	AverageEven	-0.06	1.83	AveragePositiveAverageEven	APO to AE	AverageAverage	No change	PositiveEven	From Positive	3	3	0	Non-lead off	1.73	0	0.55	NA	Chasing	Neutral	1	4	Female New Zealand 2014 484.58
Shannon Vreeland	Female	United States	24	2014	117.38	23.62	25.09	25.75	25.54	1.3	Average	Even	AverageEven	15	1	3	3-2-4-1	466.4	1	117.89	23.56	25.05	25.82	25.57	1.5	Average	Even	AverageEven	-0.06	0.51	AverageEvenAverageEven	No change	AverageAverage	No change	EvenEven	No change	NA	2	Lead off	Lead off	NA	NA	NA	NA	Lead off	Lead off	1	1	Female United States 2014 466.4
Yasuko Miyamoto	Female	Japan	81	2014	119.94	23.12	25.02	25.84	26.02	2.1	Fast	Positive	FastPositive	104	2	2	1-2-3-4	480.83	4	120.53	23.43	25.04	25.66	25.87	1.7	Average	Positive	AveragePositive	0.31	0.59	FastPositiveAveragePositive	FPO to APO	FastAverage	Fast to Average	PositivePositive	No change	5	4	-1	Non-lead off	2.04	1.64	0.2	NA	Chasing	Chasing	1	4	Female Japan 2014 480.83
Cameron McEvoy	Male	Australia	5	2014	105.46	23.15	25.31	25.35	26.2	2	Average	Positive	AveragePositive	11	2	2	3-2-4-1	428.55	3	108.1	23.2	24.86	25.89	26.04	2.5	Average	Even	AverageEven	0.05	2.64	AveragePositiveAverageEven	APO to AE	AverageAverage	No change	PositiveEven	From Positive	NA	5	Lead off	Lead off	NA	NA	NA	NA	Lead off	Lead off	1	3	Male Australia 2014 428.55
Chun Nam Ng	Male	Hong Kong	503	2014	115.42	22.62	24.54	26.04	26.8	4.5	Fast	Positive	FastPositive	503	2	3	2-3-4-1	461.74	5	116.1	22.84	25.2	26.05	25.91	1.8	Fast	Positive	FastPositive	0.22	0.68	FastPositiveFastPositive	No change	FastFast	No change	PositivePositive	No change	5	5	0	Non-lead off	9.64	8.69	8.68	NA	Out of contention	Out of contention	1	4	Male Hong Kong 2014 461.74
Conor Dwyer	Male	United States	10	2014	106.45	23.33	25.3	25.7	25.67	0.9	Average	Even	AverageEven	23	1	1	1-4-2-3	425.17	1	107.08	22.94	24.95	25.69	26.42	2.9	Average	Positive	AveragePositive	-0.39	0.63	AverageEvenAveragePositive	AE to APO	AverageAverage	No change	EvenPositive	To Positive	NA	3	Lead off	Lead off	NA	NA	NA	NA	Lead off	Lead off	1	1	Male United States 2014 425.17
David McKeon	Male	Australia	9	2014	106.37	23.29	25.35	25.63	25.74	0.8	Average	Even	AverageEven	11	1	3	3-2-4-1	428.55	3	106.85	23.18	25.04	25.62	26.15	2.2	Average	Positive	AveragePositive	-0.11	0.48	AverageEvenAveragePositive	AE to APO	AverageAverage	No change	EvenPositive	To Positive	NA	2	Lead off	Lead off	NA	NA	NA	NA	Lead off	Lead off	1	3	Male Australia 2014 428.55
David Wong	Male	Hong Kong	501	2014	114.03	23.27	25.43	26.11	25.19	1.9	Average	Parabolic	AverageParabolic	503	4	1	2-3-4-1	461.74	5	115.73	23.03	25.5	26.23	25.24	2	Average	Parabolic	AverageParabolic	-0.24	1.7	AverageParabolicAverageParabolic	No change	AverageAverage	No change	ParabolicParabolic	No change	5	5	0	Non-lead off	27.67	24.36	21.43	NA	Out of contention	Out of contention	1	4	Male Hong Kong 2014 461.74
Dylan Dunlop-Barrett	Male	New Zealand	114	2014	109.14	23.57	25.08	25.54	25.82	1.5	Average	Even	AverageEven	83	2	4	1-4-3-2	433.83	4	108.99	23.07	24.92	25.72	26.3	2.7	Fast	Positive	FastPositive	-0.5	-0.15	AverageEvenFastPositive	AE to FPO	AverageFast	Average to Fast	EvenPositive	To Positive	4	4	0	Non-lead off	0.96	0.01	0.01	NA	Chasing	Neutral	1	4	Male New Zealand 2014 433.83
Kei Koi Kong	Male	Hong Kong	504	2014	115.65	23.69	24.83	25.54	25.93	2.2	Average	Positive	AveragePositive	503	3	4	2-3-4-1	461.74	5	115.07	23.55	24.71	25.9	25.85	2.6	Average	Positive	AveragePositive	-0.14	-0.58	AveragePositiveAveragePositive	No change	AverageAverage	No change	PositivePositive	No change	5	5	0	Non-lead off	19.73	16.67	15.57	NA	Out of contention	Out of contention	1	4	Male Hong Kong 2014 461.74
Kent Cheung	Male	Hong Kong	502	2014	114.48	23.7	25.3	25.18	25.82	1.3	Average	Even	AverageEven	503	1	2	2-3-4-1	461.74	5	115.77	22.39	25.08	25.86	26.67	3.1	Fast	Positive	FastPositive	-1.31	1.29	AverageEvenFastPositive	AE to FPO	AverageFast	Average to Fast	EvenPositive	To Positive	NA	5	Lead off	Lead off	NA	NA	NA	NA	Lead off	Lead off	1	4	Male Hong Kong 2014 461.74
Kosuke Hagino	Male	Japan	2	2014	105.89	23.29	25.66	25.64	25.41	0.5	Average	Even	AverageEven	17	1	1	1-4-3-2	425.3	2	106.13	23.52	25.35	25.86	25.28	1.2	Average	Even	AverageEven	0.23	0.24	AverageEvenAverageEven	No change	AverageAverage	No change	EvenEven	No change	NA	1	Lead off	Lead off	NA	NA	NA	NA	Lead off	Lead off	1	2	Male Japan 2014 425.3
Mack Horton	Male	Australia	28	2014	107.36	23.67	25.35	25.88	25.09	1.6	Average	Parabolic	AverageParabolic	11	3	4	3-2-4-1	428.55	3	107.55	23.05	25.49	26.07	25.39	1.4	Average	Parabolic	AverageParabolic	-0.62	0.19	AverageParabolicAverageParabolic	No change	AverageAverage	No change	ParabolicParabolic	No change	3	3	0	Non-lead off	3.06	0	1.81	NA	Out of contention	Neutral	1	3	Male Australia 2014 428.55
Matt McLean	Male	United States	17	2014	106.93	23.73	25.57	25.31	25.4	0.5	Average	Even	AverageEven	23	4	3	1-4-2-3	425.17	1	106.91	23.54	25.19	25.16	26.11	2.1	Average	Positive	AveragePositive	-0.19	-0.02	AverageEvenAveragePositive	AE to APO	AverageAverage	No change	EvenPositive	To Positive	2	1	-1	Non-lead off	0.01	-3.3	0.01	NA	Neutral	Within	1	1	Male United States 2014 425.17
Matthew Stanley	Male	New Zealand	21	2014	107.33	23.19	25.27	25.73	25.81	1.1	Average	Even	AverageEven	83	1	1	1-4-3-2	433.83	4	107.75	23.43	25.26	25.73	25.59	0.9	Slow	Even	SlowEven	0.24	0.42	AverageEvenSlowEven	AE to SE	AverageSlow	Average to Slow	EvenEven	No change	NA	4	Lead off	Lead off	NA	NA	NA	NA	Lead off	Lead off	1	4	Male New Zealand 2014 433.83
Michael Phelps	Male	United States	52	2014	108.2	23.18	25.35	25.81	25.66	0.9	Average	Even	AverageEven	23	2	4	1-4-2-3	425.17	1	106.33	23.61	25.08	25.84	25.47	1.5	Average	Even	AverageEven	0.43	-1.87	AverageEvenAverageEven	No change	AverageAverage	No change	EvenEven	No change	3	2	-1	Non-lead off	0.95	0	0.23	NA	Chasing	Neutral	1	1	Male United States 2014 425.17
Mitchell Donaldson	Male	New Zealand	90	2014	108.8	23.88	25.27	25.25	25.61	0.8	Slow	Even	SlowEven	83	4	2	1-4-3-2	433.83	4	109.66	23.43	25.39	25.67	25.52	0.5	Average	Even	AverageEven	-0.45	0.86	SlowEvenAverageEven	SE to AE	SlowAverage	Slow to Average	EvenEven	No change	4	4	0	Non-lead off	0.62	0.26	0.26	NA	Chasing	Neutral	1	4	Male New Zealand 2014 433.83
Reo Sakata	Male	Japan	26	2014	107.74	23.02	25.33	25.68	25.97	1.2	Fast	Positive	FastPositive	17	2	4	1-4-3-2	425.3	2	106.31	23.02	25.43	25.92	25.63	1	Average	Even	AverageEven	0	-1.43	FastPositiveAverageEven	FPO to AE	FastAverage	Fast to Average	PositiveEven	From Positive	1	1	0	Non-lead off	0	-0.95	0	0.72	Leading	Within	1	2	Male Japan 2014 425.3
Ryan Lochte	Male	United States	12	2014	106.75	22.94	25.25	25.92	25.89	1.5	Fast	Positive	FastPositive	23	3	2	1-4-2-3	425.17	1	106.03	22.88	25.02	25.7	26.4	2.7	Fast	Positive	FastPositive	-0.06	-0.72	FastPositiveFastPositive	No change	FastFast	No change	PositivePositive	No change	2	2	0	Non-lead off	1.25	-1.81	1.25	NA	Chasing	Within	1	1	Male United States 2014 425.17
Steven Kent	Male	New Zealand	105	2014	109	23.28	25.26	25.46	26.01	1.5	Average	Positive	AveragePositive	83	3	3	1-4-3-2	433.83	4	109.31	22.64	24.66	26.2	26.49	3.8	Fast	Positive	FastPositive	-0.64	0.31	AveragePositiveFastPositive	APO to FPO	AverageFast	Average to Fast	PositivePositive	No change	4	4	0	Non-lead off	4.16	1.1	1.1	NA	Out of contention	Chasing	1	4	Male New Zealand 2014 433.83
Takeshi Matsuda	Male	Japan	18	2014	106.98	23.55	25.39	25.8	25.27	1.1	Average	Parabolic	AverageParabolic	17	4	2	1-4-3-2	425.3	2	107.24	23.62	25.43	25.52	25.43	0.2	Slow	Even	SlowEven	0.07	0.26	AverageParabolicSlowEven	AP to SE	AverageSlow	Average to Slow	ParabolicEven	Even-Para	1	2	1	Non-lead off	0	-3.31	0	0.01	Neutral	Within	1	2	Male Japan 2014 425.3
Thomas Fraser-Holmes	Male	Australia	1	2014	105.08	23.41	25.14	25.64	25.81	1.4	Average	Positive	AveragePositive	11	4	1	3-2-4-1	428.55	3	106.77	23.03	25.13	26.03	25.81	1.8	Average	Positive	AveragePositive	-0.38	1.69	AveragePositiveAveragePositive	No change	AverageAverage	No change	PositivePositive	No change	3	3	0	Non-lead off	3.31	0	3.3	NA	Out of contention	Neutral	1	3	Male Australia 2014 428.55
Yuki Kobori	Male	Japan	22	2014	107.91	23.59	25.33	25.65	25.43	0.6	Average	Even	AverageEven	17	3	3	1-4-3-2	425.3	2	107.04	23.14	25.67	25.54	25.64	0.3	Average	Even	AverageEven	-0.45	-0.87	AverageEvenAverageEven	No change	AverageAverage	No change	EvenEven	No change	1	1	0	Non-lead off	0	-3.06	0	1.25	Leading	Within	1	2	Male Japan 2014 425.3
Agnes Mutina	Female	Hungary	15	2011	117.4	23.6	25.39	25.47	25.54	0.3	Average	Even	AverageEven	54	1	1	1-3-4-2	472.39	5	117.89	23.17	25.35	25.63	25.85	1	Average	Even	AverageEven	-0.43	0.49	AverageEvenAverageEven	No change	AverageAverage	No change	EvenEven	No change	NA	5	Lead off	Lead off	NA	NA	NA	NA	Lead off	Lead off	1	4	Female Hungary 2011 472.39
Allison Schmitt	Female	United States	6	2011	116.66	23.7	25.24	25.4	25.66	0.8	Average	Even	AverageEven	27	4	2	1-4-3-2	466.14	1	116.84	22.78	24.86	25.8	26.55	3.3	Fast	Positive	FastPositive	-0.92	0.18	AverageEvenFastPositive	AE to FPO	AverageFast	Average to Fast	EvenPositive	To Positive	1	1	0	Non-lead off	0	-2.54	0	2.26	Leading	Within	1	1	Female United States 2011 466.14
Amaka Gessler	Female	New Zealand	141	2011	121.07	23.75	25.27	25.31	25.67	0.9	Average	Even	AverageEven	103	2	3	1-3-4-2	476.55	8	119.63	23.68	25.6	25.01	25.7	1.5	Average	Even	AverageEven	-0.07	-1.44	AverageEvenAverageEven	No change	AverageAverage	No change	EvenEven	No change	7	7	0	Non-lead off	3.04	0.73	0.18	NA	Out of contention	Chasing	1	4	Female New Zealand 2011 476.55
Angie Bainbridge	Female	Australia	12	2011	117.36	23.73	25.03	25.57	25.67	1.4	Average	Positive	AveragePositive	9	3	3	2-4-3-1	467.42	2	117.7	23.44	25.51	25.71	25.34	0.7	Average	Even	AverageEven	-0.29	0.34	AveragePositiveAverageEven	APO to AE	AverageAverage	No change	PositiveEven	From Positive	3	2	-1	Non-lead off	2.31	0	0.21	NA	Chasing	Neutral	1	2	Female Australia 2011 467.42
Barbara Jardin	Female	Canada	27	2011	118.18	23.51	24.98	25.76	25.76	1.8	Average	Positive	AveragePositive	38	1	1	1-2-4-3	473.62	7	118.27	23.69	25.04	25.56	25.7	1.4	Average	Positive	AveragePositive	0.18	0.09	AveragePositiveAveragePositive	No change	AverageAverage	No change	PositivePositive	No change	NA	8	Lead off	Lead off	NA	NA	NA	NA	Lead off	Lead off	1	4	Female Canada 2011 473.62
Blair Evans	Female	Australia	16	2011	117.22	23.84	25.48	25.1	25.58	1	Average	Even	AverageEven	9	2	4	2-4-3-1	467.42	2	118.19	23.28	25.61	25.59	25.52	0.2	Average	Even	AverageEven	-0.56	0.97	AverageEvenAverageEven	No change	AverageAverage	No change	EvenEven	No change	2	3	1	Non-lead off	1.8	-0.51	1.8	NA	Chasing	Within	1	2	Female Australia 2011 467.42
Brittany Maclean	Female	Canada	47	2011	118.93	23.64	25.28	25.86	25.22	1.4	Average	Parabolic	AverageParabolic	38	4	4	1-2-3-4	473.62	7	118.03	23.5	25.3	25.97	25.23	1.6	Average	Parabolic	AverageParabolic	-0.14	-0.9	AverageParabolicAverageParabolic	No change	AverageAverage	No change	ParabolicParabolic	No change	7	7	0	Non-lead off	8.28	5.74	1.84	NA	Out of contention	Out of contention	1	4	Female Canada 2011 473.62
Bronte Barratt	Female	Australia	5	2011	115.74	23.9	25.29	25.27	25.54	0.6	Average	Even	AverageEven	9	1	2	2-4-3-1	467.42	2	116.86	23.78	25.32	25.33	25.57	0.6	Slow	Even	SlowEven	-0.12	1.12	AverageEvenSlowEven	AE to SE	AverageSlow	Average to Slow	EvenEven	No change	NA	2	Lead off	Lead off	NA	NA	NA	NA	Lead off	Lead off	1	2	Female Australia 2011 467.42
Caitlin McClatchey	Female	England	38	2011	118.56	23.79	25.38	25.61	25.23	0.8	Average	Even	AverageEven	42	4	2	1-3-4-2	473.51	6	118.92	23.46	25.46	25.65	25.43	0.5	Average	Even	AverageEven	-0.33	0.36	AverageEvenAverageEven	No change	AverageAverage	No change	EvenEven	No change	5	6	1	Non-lead off	5.38	2.84	0.37	NA	Out of contention	Chasing	1	4	Female Great Britain 2011 473.51
Camille Muffat	Female	France	7	2011	115.95	23.87	25.25	25.63	25.24	0.9	Average	Even	AverageEven	34	1	1	1-2-4-3	472.22	4	117.83	23.21	25.06	25.99	25.74	1.9	Average	Positive	AveragePositive	-0.66	1.88	AverageEvenAveragePositive	AE to APO	AverageAverage	No change	EvenPositive	To Positive	NA	4	Lead off	Lead off	NA	NA	NA	NA	Lead off	Lead off	1	4	Female France 2011 472.22
Charlotte Bonnet	Female	France	51	2011	119.1	23.57	25.17	25.59	25.67	1.1	Average	Even	AverageEven	34	3	4	1-2-4-3	472.22	4	119.27	23.43	25.19	25.6	25.79	1.2	Average	Even	AverageEven	-0.14	0.17	AverageEvenAverageEven	No change	AverageAverage	No change	EvenEven	No change	4	4	0	Non-lead off	3.59	1.28	1.28	NA	Out of contention	Chasing	1	4	Female France 2011 472.22
Coralie Balmy	Female	France	28	2011	118.22	23.9	25.05	25.79	25.26	1.5	Average	Parabolic	AverageParabolic	34	2	2	1-2-4-3	472.22	4	118.53	23.61	25.34	25.71	25.34	0.8	Average	Even	AverageEven	-0.29	0.31	AverageParabolicAverageEven	AP to AE	AverageAverage	No change	ParabolicEven	Even-Para	4	4	0	Non-lead off	2.77	0.46	0.46	NA	Chasing	Neutral	1	4	Female France 2011 472.22
Dagny Knutson	Female	United States	78	2011	119.49	23.68	25.46	25.47	25.39	0.2	Average	Even	AverageEven	27	2	4	1-4-3-2	466.14	1	117.62	23.5	25.28	25.61	25.62	0.8	Average	Even	AverageEven	-0.18	-1.87	AverageEvenAverageEven	No change	AverageAverage	No change	EvenEven	No change	1	1	0	Non-lead off	0	-2.31	0	1.8	Leading	Within	1	1	Female United States 2011 466.14
Evelyn Verraszto	Female	Hungary	30	2011	118.27	23.77	25.45	25.55	25.23	0.6	Average	Even	AverageEven	54	2	3	1-3-4-2	472.39	5	118.83	23.31	25.71	25.6	25.38	0.7	Average	Even	AverageEven	-0.46	0.56	AverageEvenAverageEven	No change	AverageAverage	No change	EvenEven	No change	5	6	1	Non-lead off	2.83	0.52	0.06	NA	Chasing	Chasing	1	4	Female Hungary 2011 472.39
Hannah Miley	Female	England	68	2011	119.34	23.7	25.28	25.75	25.27	1.1	Average	Parabolic	AverageParabolic	42	3	4	1-3-4-2	473.51	6	119.29	23.73	25.5	25.57	25.2	0.8	Average	Even	AverageEven	0.03	-0.05	AverageParabolicAverageEven	AP to AE	AverageAverage	No change	ParabolicEven	Even-Para	5	5	0	Non-lead off	4.05	1.74	0.46	NA	Out of contention	Chasing	1	4	Female Great Britain 2011 473.51
Joanne Jackson	Female	England	22	2011	119.36	23.5	25	25.44	26.06	2.1	Average	Positive	AveragePositive	42	1	1	1-3-4-2	473.51	6	117.92	23.53	25.22	25.66	25.59	0.9	Average	Even	AverageEven	0.03	-1.44	AveragePositiveAverageEven	APO to AE	AverageAverage	No change	PositiveEven	From Positive	NA	6	Lead off	Lead off	NA	NA	NA	NA	Lead off	Lead off	1	4	Female Great Britain 2011 473.51
Julia Wilkinson	Female	Canada	35	2011	120.29	23.61	25.28	25.59	25.52	0.6	Average	Even	AverageEven	38	2	2	1-2-3-4	473.62	7	119.68	23.12	25.11	25.73	26.04	1.8	Average	Positive	AveragePositive	-0.49	-0.61	AverageEvenAveragePositive	AE to APO	AverageAverage	No change	EvenPositive	To Positive	8	8	0	Non-lead off	3.21	0.9	0.17	NA	Out of contention	Chasing	1	4	Female Canada 2011 473.62
Katie Hoff	Female	United States	23	2011	118.08	23.74	25.14	25.53	25.6	1	Average	Even	AverageEven	27	3	3	1-4-3-2	466.14	1	117.83	23.35	24.76	25.47	26.42	3.3	Average	Positive	AveragePositive	-0.39	-0.25	AverageEvenAveragePositive	AE to APO	AverageAverage	No change	EvenPositive	To Positive	1	1	0	Non-lead off	0	-2.1	0	2.31	Leading	Within	1	1	Female United States 2011 466.14
Katinka Hosszu	Female	Hungary	153	2011	120.94	23.51	25.62	25.42	25.46	0.4	Average	Even	AverageEven	54	3	4	1-3-4-2	472.39	5	119.3	23.5	25.41	25.67	25.41	0.6	Average	Even	AverageEven	-0.01	-1.64	AverageEvenAverageEven	No change	AverageAverage	No change	EvenEven	No change	6	6	0	Non-lead off	4.14	1.83	1.83	NA	Out of contention	Chasing	1	4	Female Hungary 2011 472.39
Kylie Palmer	Female	Australia	4	2011	115.73	23.89	25.23	25.34	25.53	0.6	Average	Even	AverageEven	9	4	1	2-4-3-1	467.42	2	116.02	23.57	25.3	25.5	25.62	0.6	Average	Even	AverageEven	-0.32	0.29	AverageEvenAverageEven	No change	AverageAverage	No change	EvenEven	No change	2	2	0	Non-lead off	2.54	-0.28	2.26	NA	Chasing	Neutral	1	2	Female Australia 2011 467.42
Lauren Boyle	Female	New Zealand	18	2011	117.72	22.22	27.13	25.53	25.12	4.1	Fast	Parabolic	FastParabolic	103	1	1	1-3-4-2	476.55	8	118.1	23.57	25.55	25.3	25.58	0.6	Average	Even	AverageEven	1.35	0.38	FastParabolicAverageEven	FP to AE	FastAverage	Fast to Average	ParabolicEven	Even-Para	NA	7	Lead off	Lead off	NA	NA	NA	NA	Lead off	Lead off	1	4	Female New Zealand 2011 476.55
Melissa Franklin	Female	United States	1	2011	113.19	23.39	25.11	25.83	25.66	1.5	Average	Even	AverageEven	27	1	1	1-4-3-2	466.14	1	115.06	23.54	25.51	25.53	25.41	0.3	Average	Even	AverageEven	0.15	1.87	AverageEvenAverageEven	No change	AverageAverage	No change	EvenEven	No change	NA	1	Lead off	Lead off	NA	NA	NA	NA	Lead off	Lead off	1	1	Female United States 2011 466.14
Natasha Hind	Female	New Zealand	80	2011	119.56	23.73	24.89	25.47	25.91	2	Average	Positive	AveragePositive	103	4	2	1-3-4-2	476.55	8	119.03	23.6	25.17	25.63	25.6	1	Average	Positive	AveragePositive	-0.13	-0.53	AveragePositiveAveragePositive	No change	AverageAverage	No change	PositivePositive	No change	8	8	0	Non-lead off	6.44	3.9	0.73	NA	Out of contention	Out of contention	1	4	Female New Zealand 2011 476.55
Ophelie Cyrielle Etienne	Female	France	49	2011	118.94	23.5	25.04	25.86	25.6	1.6	Average	Even	AverageEven	34	4	4	1-2-4-3	472.22	4	118.05	23.61	24.96	25.96	25.46	2	Average	Parabolic	AverageParabolic	0.11	-0.89	AverageEvenAverageParabolic	AE to AP	AverageAverage	No change	EvenParabolic	Even-Para	4	4	0	Non-lead off	5.01	2.47	2.47	NA	Out of contention	Chasing	1	4	Female France 2011 472.22
Penelope May Marshall	Female	New Zealand	172	2011	123.11	23.51	25.62	25.34	25.53	0.6	Average	Even	AverageEven	103	3	4	1-3-4-2	476.55	8	120.74	22.7	24.97	25.93	26.4	2.8	Fast	Positive	FastPositive	-0.81	-2.37	AverageEvenFastPositive	AE to FPO	AverageFast	Average to Fast	EvenPositive	To Positive	7	8	1	Non-lead off	5.4	3.09	0.13	NA	Out of contention	Out of contention	1	4	Female New Zealand 2011 476.55
Rebecca Turner	Female	England	41	2011	118.66	23.84	25.56	25.78	24.82	2	Average	Parabolic	AverageParabolic	42	2	3	1-3-4-2	473.51	6	118.68	23.85	25.59	25.59	24.97	1.4	Slow	Parabolic	SlowParabolic	0.01	0.02	AverageParabolicSlowParabolic	AP to SP	AverageSlow	Average to Slow	ParabolicParabolic	No change	6	5	-1	Non-lead off	2.86	0.55	0.03	NA	Chasing	Chasing	1	4	Female Great Britain 2011 473.51
Samantha Cheverton	Female	Canada	42	2011	118.8	23.68	25.39	25.44	25.5	0.2	Average	Even	AverageEven	38	3	3	1-2-3-4	473.62	7	118.91	23.43	25.23	25.68	25.66	1	Average	Even	AverageEven	-0.25	0.11	AverageEvenAverageEven	No change	AverageAverage	No change	EvenEven	No change	8	7	-1	Non-lead off	5.27	3.09	1.13	NA	Out of contention	Out of contention	1	4	Female Canada 2011 473.62
Yi Tang	Female	China	21	2011	117.91	23.87	25.5	25.51	25.11	0.9	Average	Even	AverageEven	27	4	2	1-4-3-2	467.66	3	115.95	23.39	25.31	25.62	25.67	0.8	Average	Even	AverageEven	-0.48	-1.96	AverageEvenAverageEven	No change	AverageAverage	No change	EvenEven	No change	3	3	0	Non-lead off	2.54	0	0.28	NA	Chasing	Neutral	1	3	Female China 2011 467.66
Zsuzsanna Jakabos	Female	Hungary	17	2011	117.68	24.35	25.52	25.3	24.84	1.4	Slow	Parabolic	SlowParabolic	54	4	2	1-3-4-2	472.39	5	117.62	23.71	25.45	25.51	25.33	0.4	Average	Even	AverageEven	-0.64	-0.06	SlowParabolicAverageEven	SP to AE	SlowAverage	Slow to Average	ParabolicEven	Even-Para	6	5	-1	Non-lead off	5.71	3.17	3.17	NA	Out of contention	Out of contention	1	4	Female Hungary 2011 472.39
Benjamin Starke	Male	Germany	35	2011	107.91	23.48	25.77	25.55	25.2	1.1	Average	Even	AverageEven	49	4	2	1-3-4-2	428.32	4	107.62	23.22	25.79	25.99	25	2	Average	Parabolic	AverageParabolic	-0.26	-0.29	AverageEvenAverageParabolic	AE to AP	AverageAverage	No change	EvenParabolic	Even-Para	4	4	0	Non-lead off	3.6	0.53	0.53	NA	Out of contention	Chasing	1	4	Male Germany 2011 428.32
Christoph Fildebrant	Male	Germany	134	2011	109.87	23.61	25.33	25.68	25.38	0.7	Average	Even	AverageEven	49	3	4	1-3-4-2	428.32	4	108.59	22.54	24.74	25.94	26.78	4	Average	Even	AverageEven	-1.07	-1.28	AverageEvenAverageEven	No change	AverageAverage	No change	EvenEven	No change	3	4	1	Non-lead off	1.3	0	0.84	NA	Chasing	Neutral	1	4	Male Germany 2011 428.32
David Carry	Male	England	36	2011	109.48	23.22	25.21	25.51	26.06	1.7	Average	Positive	AveragePositive	44	2	3	1-3-4-2	430.84	6	108.14	23.32	25.15	25.79	25.74	1.4	Average	Even	AverageEven	0.1	-1.34	AveragePositiveAverageEven	APO to AE	AverageAverage	No change	PositiveEven	From Positive	5	7	2	Non-lead off	2.11	1.78	0.22	NA	Chasing	Chasing	1	4	Male Great Britain 2011 430.84
Fabien Gilot	Male	France	483	2011	113.36	22.32	24.52	26.22	26.94	4.8	Fast	Positive	FastPositive	145	4	4	1-3-2-4	424.81	2	107.75	22.69	25.31	25.41	26.59	2.8	Fast	Positive	FastPositive	0.37	-5.61	FastPositiveFastPositive	No change	FastFast	No change	PositivePositive	No change	1	2	1	Non-lead off	0	-3.07	0	0.65	Leading	Within	1	2	Male France 2011 424.81
Filippo Magnini	Male	Italy	56	2011	108.55	23.39	26.07	25.37	25.17	1.9	Average	Parabolic	AverageParabolic	66	2	2	1-2-3-4	432.26	8	108.11	22.92	25.52	25.96	25.6	0.9	Average	Even	AverageEven	-0.47	-0.44	AverageParabolicAverageEven	AP to AE	AverageAverage	No change	ParabolicEven	Even-Para	8	8	0	Non-lead off	3.37	3.04	0.22	NA	Out of contention	Out of contention	1	4	Male Italy 2011 432.26
Gianluca Maglia	Male	Italy	55	2011	108.54	23.71	25.56	25.35	25.37	0.5	Average	Even	AverageEven	66	1	1	1-2-3-4	432.26	8	108.57	23.48	25.14	25.48	25.9	1.5	Average	Even	AverageEven	-0.23	0.03	AverageEvenAverageEven	No change	AverageAverage	No change	EvenEven	No change	NA	8	Lead off	Lead off	NA	NA	NA	NA	Lead off	Lead off	1	4	Male Italy 2011 432.26
Gregory Mallet	Male	France	68	2011	108.89	23.5	25.57	25.82	25.12	1.4	Average	Parabolic	AverageParabolic	145	2	3	1-3-2-4	424.81	2	107.11	22.72	25.25	25.92	26.11	1.8	Average	Even	AverageEven	-0.78	-1.78	AverageParabolicAverageEven	AP to AE	AverageAverage	No change	ParabolicEven	Even-Para	2	2	0	Non-lead off	0.05	-0.28	0.05	NA	Neutral	Neutral	1	2	Male France 2011 424.81
Jak Scott	Male	England	97	2011	109.4	23.23	25.44	25.91	25.42	1.1	Average	Even	AverageEven	44	3	4	1-3-4-2	430.84	6	109.24	23.17	25.22	25.82	25.79	1.3	Average	Even	AverageEven	-0.06	-0.16	AverageEvenAverageEven	No change	AverageAverage	No change	EvenEven	No change	7	7	0	Non-lead off	3.18	1.88	0.54	NA	Out of contention	Chasing	1	4	Male Great Britain 2011 430.84
Jarrod Killey	Male	Australia	53	2011	108.5	23.16	25.52	25.53	25.79	0.6	Average	Even	AverageEven	31	3	4	1-2-4-3	428.48	5	108.7	23.19	25.54	25.89	25.38	1	Average	Even	AverageEven	0.03	0.2	AverageEvenAverageEven	No change	AverageAverage	No change	EvenEven	No change	5	6	1	Non-lead off	2.59	1.29	0.96	NA	Chasing	Chasing	1	4	Male Australia 2011 428.48
Jeremy Stravius	Male	France	22	2011	109.39	22.61	25.42	25.35	26.62	2.8	Fast	Positive	FastPositive	145	3	2	1-3-2-4	424.81	2	105.77	23.05	25.46	26.29	25.2	2.2	Average	Parabolic	AverageParabolic	0.44	-3.62	FastPositiveAverageParabolic	FPO to AP	FastAverage	Fast to Average	PositiveParabolic	From Positive	2	1	-1	Non-lead off	0.46	-0.84	0.46	NA	Neutral	Within	1	2	Male France 2011 424.81
Kenrick Monk	Male	Australia	24	2011	107.53	23.48	25.26	25.78	25.48	1	Average	Even	AverageEven	31	2	2	1-2-4-3	428.48	5	106.27	23.45	25.6	25.65	25.3	0.7	Average	Even	AverageEven	-0.03	-1.26	AverageEvenAverageEven	No change	AverageAverage	No change	EvenEven	No change	7	5	-2	Non-lead off	3.15	2.82	0.98	NA	Out of contention	Chasing	1	4	Male Australia 2011 428.48
Marco Belotti	Male	Italy	59	2011	108.66	23.65	25.69	25.66	25	1.5	Average	Parabolic	AverageParabolic	66	3	3	1-2-3-4	432.26	8	108.33	22.92	25.59	26.19	25.3	1.8	Average	Parabolic	AverageParabolic	-0.73	-0.33	AverageParabolicAverageParabolic	No change	AverageAverage	No change	ParabolicParabolic	No change	8	8	0	Non-lead off	4.51	3.21	1.33	NA	Out of contention	Out of contention	1	4	Male Italy 2011 432.26
Michael Phelps	Male	United States	2	2011	104.79	23.14	25.46	25.96	25.44	1.1	Average	Parabolic	AverageParabolic	7	1	2	2-3-4-1	422.67	1	105.53	23.31	25.48	25.78	25.42	0.8	Average	Even	AverageEven	0.17	0.74	AverageParabolicAverageEven	AP to AE	AverageAverage	No change	ParabolicEven	Even-Para	NA	3	Lead off	Lead off	NA	NA	NA	NA	Lead off	Lead off	1	1	Male United States 2011 422.67
Paul Biedermann	Male	Germany	3	2011	104.88	23.87	25.31	25.66	25.16	1	Slow	Even	SlowEven	49	1	1	1-3-4-2	428.32	4	105.2	23.58	25.57	25.62	25.23	0.8	Average	Even	AverageEven	-0.29	0.32	SlowEvenAverageEven	SE to AE	SlowAverage	Slow to Average	EvenEven	No change	NA	1	Lead off	Lead off	NA	NA	NA	NA	Lead off	Lead off	1	4	Male Germany 2011 428.32
Peter Vanderkaay	Male	United States	9	2011	106.45	23.66	25.48	25.49	25.37	0.3	Average	Even	AverageEven	7	2	3	2-3-4-1	422.67	1	106.5	23.45	25.38	25.5	25.67	0.6	Average	Even	AverageEven	-0.21	0.05	AverageEvenAverageEven	No change	AverageAverage	No change	EvenEven	No change	3	1	-2	Non-lead off	0.33	0	0.28	NA	Neutral	Neutral	1	1	Male United States 2011 422.67
Richard Berens	Male	United States	15	2011	108.99	23.33	25.18	25.93	25.56	1.5	Average	Even	AverageEven	7	3	4	2-3-4-1	422.67	1	107.01	23.43	25.44	25.87	25.27	1.2	Average	Parabolic	AverageParabolic	0.1	-1.98	AverageEvenAverageParabolic	AE to AP	AverageAverage	No change	EvenParabolic	Even-Para	1	2	1	Non-lead off	0	-1.3	0	0.46	Neutral	Within	1	1	Male United States 2011 422.67
Robbie Renwick	Male	England	23	2011	107.46	23.5	25.67	25.34	25.49	0.6	Average	Even	AverageEven	44	4	2	1-3-4-2	430.84	6	107.76	23.18	25.33	25.97	25.52	1.3	Average	Even	AverageEven	-0.32	0.3	AverageEvenAverageEven	No change	AverageAverage	No change	EvenEven	No change	7	6	-1	Non-lead off	6.1	3.03	1.36	NA	Out of contention	Out of contention	1	4	Male Great Britain 2011 430.84
Ross Davenport	Male	England	18	2011	107.59	23.59	25.04	25.67	25.7	1.5	Average	Positive	AveragePositive	44	1	1	1-3-4-2	430.84	6	107.31	23.4	25.39	25.87	25.34	1.1	Average	Even	AverageEven	-0.19	-0.28	AveragePositiveAverageEven	APO to AE	AverageAverage	No change	PositiveEven	From Positive	NA	5	Lead off	Lead off	NA	NA	NA	NA	Lead off	Lead off	1	4	Male Great Britain 2011 430.84
Ryan Lochte	Male	United States	1	2011	104.44	23.49	25.54	25.17	25.8	1.2	Average	Even	AverageEven	7	4	1	2-3-4-1	422.67	1	105.1	23.43	25.23	25.06	26.28	2.6	Average	Even	AverageEven	-0.06	0.66	AverageEvenAverageEven	No change	AverageAverage	No change	EvenEven	No change	2	1	-1	Non-lead off	0.65	-2.42	0.65	NA	Chasing	Within	1	1	Male United States 2011 422.67
Ryan Napoleon	Male	Australia	28	2011	107.68	23.71	25.2	25.57	25.53	0.8	Average	Even	AverageEven	31	4	3	1-2-4-3	428.48	5	106.78	22.79	25.1	26.06	26.04	2.1	Average	Even	AverageEven	-0.92	-0.9	AverageEvenAverageEven	No change	AverageAverage	No change	EvenEven	No change	6	5	-1	Non-lead off	4.74	1.67	0.22	NA	Out of contention	Chasing	1	4	Male Australia 2011 428.48
Samuel Pizzetti	Male	Italy	93	2011	109.36	23.9	25.36	25.42	25.32	0.2	Slow	Even	SlowEven	66	4	4	1-2-3-4	432.26	8	108.82	23.13	24.85	25.99	26.03	2.6	Average	Positive	AveragePositive	-0.77	-0.54	SlowEvenAveragePositive	SE to APO	SlowAverage	Slow to Average	EvenPositive	To Positive	8	8	0	Non-lead off	6.62	3.55	0.52	NA	Out of contention	Out of contention	1	4	Male Italy 2011 432.26
Thomas Fraser-Holmes	Male	Australia	17	2011	107.19	23.15	25.11	25.93	25.81	1.7	Average	Positive	AveragePositive	31	1	1	1-2-4-3	428.48	5	108.35	23.12	25.53	25.61	25.74	0.4	Average	Even	AverageEven	-0.03	1.16	AveragePositiveAverageEven	APO to AE	AverageAverage	No change	PositiveEven	From Positive	NA	7	Lead off	Lead off	NA	NA	NA	NA	Lead off	Lead off	1	4	Male Australia 2011 428.48
Tim Wallburger	Male	Germany	25	2011	105.72	24	25.29	25.5	25.21	0.6	Slow	Even	SlowEven	49	2	3	1-3-4-2	428.32	4	108.16	23.32	25.33	25.88	25.47	1.1	Average	Even	AverageEven	-0.68	2.44	SlowEvenAverageEven	SE to AE	SlowAverage	Slow to Average	EvenEven	No change	1	3	2	Non-lead off	0	-0.33	0	0.05	Neutral	Neutral	1	4	Male Germany 2011 428.32
Yannick Agnel	Male	France	5	2011	104.99	23.67	25.58	25.14	25.61	1	Average	Even	AverageEven	145	1	1	1-3-2-4	424.81	2	105.25	23.54	25.54	25.78	25.14	1.3	Average	Parabolic	AverageParabolic	-0.13	0.26	AverageEvenAverageParabolic	AE to AP	AverageAverage	No change	EvenParabolic	Even-Para	NA	2	Lead off	Lead off	NA	NA	NA	NA	Lead off	Lead off	1	2	Male France 2011 424.81
Alice Mizzau	Female	Italy	23	2013	117.91	24.2	25.41	25.3	25.1	0.6	Slow	Even	SlowEven	38	1	2	2-4-3-1	477.91	7	119.84	23.92	24.77	25.95	25.36	2.3	Slow	Parabolic	SlowParabolic	-0.28	1.93	SlowEvenSlowParabolic	SE to SP	SlowSlow	No change	EvenParabolic	Even-Para	NA	8	Lead off	Lead off	NA	NA	NA	NA	Lead off	Lead off	1	4	Female Italy 2013 477.91
Aya Takano	Female	Japan	102	2013	120.32	23.53	25.42	25.7	25.36	0.7	Average	Even	AverageEven	76	4	3	1-2-4-3	478.15	8	120.8	23.59	26.08	25.45	24.88	2.4	Average	Parabolic	AverageParabolic	0.06	0.48	AverageEvenAverageParabolic	AE to AP	AverageAverage	No change	EvenParabolic	Even-Para	7	8	1	Non-lead off	8.02	5.36	2.32	NA	Out of contention	Out of contention	1	4	Female Japan 2013 478.15
Barbara Jardin	Female	Canada	28	2013	118.25	24.01	25.4	25.29	25.3	0.2	Slow	Even	SlowEven	54	2	1	3-1-2-4	475.48	6	118.68	23.79	25.29	25.79	25.13	1.4	Slow	Parabolic	SlowParabolic	-0.22	0.43	SlowEvenSlowParabolic	SE to SP	SlowSlow	No change	EvenParabolic	Even-Para	7	6	-1	Non-lead off	2.91	2.73	0.82	NA	Chasing	Chasing	1	4	Female Canada 2013 475.48
Beatriz Gomez Cortes	Female	Spain	175	2013	121.47	23.36	25.64	25.92	25.08	1.7	Average	Parabolic	AverageParabolic	157	4	3	1-2-4-3	473.2	5	119.65	23.59	25.35	26.08	24.98	2.2	Average	Parabolic	AverageParabolic	0.23	-1.82	AverageParabolicAverageParabolic	No change	AverageAverage	No change	ParabolicParabolic	No change	5	5	0	Non-lead off	4.37	1.71	1.39	NA	Out of contention	Chasing	1	4	Female Spain 2013 473.2
Brittany Elmslie	Female	Australia	18	2013	119.7	23.5	25.56	25.77	25.16	1.2	Average	Parabolic	AverageParabolic	14	3	3	1-2-3-4	467.08	2	116.85	23.74	25.67	25.41	25.18	1	Average	Even	AverageEven	0.24	-2.85	AverageParabolicAverageEven	AP to AE	AverageAverage	No change	ParabolicEven	Even-Para	3	1	-2	Non-lead off	0.07	0	0.04	NA	Neutral	Neutral	1	2	Female Australia 2013 467.08
Brittany Maclean	Female	Canada	39	2013	118.53	23.92	25.57	25.55	24.96	1.4	Average	Parabolic	AverageParabolic	54	3	2	3-1-2-4	475.48	6	118.34	24.07	25.16	25.83	24.94	1.8	Slow	Parabolic	SlowParabolic	0.15	-0.19	AverageParabolicSlowParabolic	AP to SP	AverageSlow	Average to Slow	ParabolicParabolic	No change	6	6	0	Non-lead off	4.16	4.09	1.86	NA	Out of contention	Out of contention	1	4	Female Canada 2013 475.48
Bronte Barratt	Female	Australia	4	2013	118.75	23.75	25.05	25.54	25.66	1.3	Average	Positive	AveragePositive	14	1	1	1-2-3-4	467.08	2	117.04	23.62	24.92	25.82	25.63	1.9	Average	Positive	AveragePositive	-0.13	-1.71	AveragePositiveAveragePositive	No change	AverageAverage	No change	PositivePositive	No change	NA	4	Lead off	Lead off	NA	NA	NA	NA	Lead off	Lead off	1	2	Female Australia 2013 467.08
Camille Muffat	Female	France	3	2013	115.48	23.48	25.52	25.37	25.63	0.5	Average	Even	AverageEven	39	1	1	1-2-4-3	468.43	3	116.45	23.14	25.25	25.74	25.87	1.3	Average	Even	AverageEven	-0.34	0.97	AverageEvenAverageEven	No change	AverageAverage	No change	EvenEven	No change	NA	2	Lead off	Lead off	NA	NA	NA	NA	Lead off	Lead off	1	3	Female France 2013 468.43
Charlotte Bonnet	Female	France	13	2013	116.63	23.57	25.37	25.59	25.47	0.4	Average	Even	AverageEven	39	2	2	1-2-4-3	468.43	3	117.32	23.38	25.3	25.87	25.45	1.2	Average	Even	AverageEven	-0.19	0.69	AverageEvenAverageEven	No change	AverageAverage	No change	EvenEven	No change	2	1	-1	Non-lead off	0.13	-0.05	0.13	NA	Neutral	Neutral	1	3	Female France 2013 468.43
Chihiro Igarashi	Female	Japan	34	2013	119.51	23.73	25.6	25.94	24.73	2.5	Average	Parabolic	AverageParabolic	76	1	1	1-2-4-3	478.15	8	118.41	23.31	25.65	25.43	25.61	0.5	Average	Even	AverageEven	-0.42	-1.1	AverageParabolicAverageEven	AP to AE	AverageAverage	No change	ParabolicEven	Even-Para	NA	6	Lead off	Lead off	NA	NA	NA	NA	Lead off	Lead off	1	4	Female Japan 2013 478.15
Coralie Balmy	Female	France	22	2013	117.67	23.32	25.14	25.82	25.72	1.4	Average	Even	AverageEven	39	4	3	1-2-4-3	468.43	3	116.42	23.28	25.38	25.68	25.66	0.7	Average	Even	AverageEven	-0.04	-1.25	AverageEvenAverageEven	No change	AverageAverage	No change	EvenEven	No change	3	3	0	Non-lead off	2.66	0	1.54	NA	Chasing	Neutral	1	3	Female France 2013 468.43
Diletta Carli	Female	Italy	51	2013	118.94	24.05	25.46	25.48	25	1.1	Slow	Parabolic	SlowParabolic	38	3	3	2-4-3-1	477.91	7	121.24	23.65	25.01	25.88	25.46	1.7	Average	Even	AverageEven	-0.4	2.3	SlowParabolicAverageEven	SP to AE	SlowAverage	Slow to Average	ParabolicEven	Even-Para	8	8	0	Non-lead off	4.16	5.11	0.48	NA	Out of contention	Out of contention	1	4	Female Italy 2013 477.91
Federica Pellegrini	Female	Italy	2	2013	115.14	23.8	25.39	25.57	25.25	0.6	Average	Even	AverageEven	38	4	1	2-4-3-1	477.91	7	119.22	23.4	24.98	26.04	25.58	2.1	Average	Even	AverageEven	-0.4	4.08	AverageEvenAverageEven	No change	AverageAverage	No change	EvenEven	No change	8	7	-1	Non-lead off	9.43	6.77	1.41	NA	Out of contention	Out of contention	1	4	Female Italy 2013 477.91
Haruka Ueda	Female	Japan	54	2013	119.07	23.18	25.56	25.6	25.67	0.2	Fast	Even	FastEven	76	2	2	1-2-4-3	478.15	8	119.99	22.97	25.81	25.69	25.53	0.5	Fast	Even	FastEven	-0.21	0.92	FastEvenFastEven	No change	FastFast	No change	EvenEven	No change	6	7	1	Non-lead off	2.09	1.91	1.24	NA	Chasing	Chasing	1	4	Female Japan 2013 478.15
Karlee Bispo	Female	United States	55	2013	119.1	23.21	25	25.71	26.09	2.2	Fast	Positive	FastPositive	20	3	4	2-3-4-1	465.14	1	117.79	23.54	25.39	25.28	25.78	1	Average	Even	AverageEven	0.33	-1.31	FastPositiveAverageEven	FPO to AE	FastAverage	Fast to Average	PositiveEven	From Positive	2	2	0	Non-lead off	0.03	-0.04	0.03	NA	Neutral	Neutral	1	1	Female United States 2013 465.14
Katie Ledecky	Female	United States	9	2013	117.63	23.74	25.3	25.78	25.18	1.2	Average	Parabolic	AverageParabolic	20	1	2	2-3-4-1	465.14	1	116.32	23.67	25.3	25.61	25.42	0.6	Average	Even	AverageEven	-0.07	-1.31	AverageParabolicAverageEven	AP to AE	AverageAverage	No change	ParabolicEven	Even-Para	NA	1	Lead off	Lead off	NA	NA	NA	NA	Lead off	Lead off	1	1	Female United States 2013 465.14
Kylie Palmer	Female	Australia	12	2013	116.53	23.74	25.63	25.38	25.25	0.8	Average	Even	AverageEven	14	2	2	1-2-3-4	467.08	2	116.74	23.73	25.19	25.78	25.3	1.2	Average	Parabolic	AverageParabolic	-0.01	0.21	AverageEvenAverageParabolic	AE to AP	AverageAverage	No change	EvenParabolic	Even-Para	4	3	-1	Non-lead off	0.72	0.54	0.54	NA	Chasing	Chasing	1	2	Female Australia 2013 467.08
Martina De Memme	Female	Italy	74	2013	120.43	24.37	25.33	25.34	24.95	0.9	Slow	Even	SlowEven	38	2	4	2-4-3-1	477.91	7	119.23	24.26	25.35	25.56	24.83	1.5	Slow	Parabolic	SlowParabolic	-0.11	-1.2	SlowEvenSlowParabolic	SE to SP	SlowSlow	No change	EvenParabolic	Even-Para	8	8	0	Non-lead off	3.52	3.34	0.61	NA	Out of contention	Out of contention	1	4	Female Italy 2013 477.91
Melanie Costa Schmid	Female	Spain	6	2013	116.19	23.41	25.29	25.5	25.79	1	Average	Even	AverageEven	157	1	1	1-2-4-3	473.2	5	116.5	23.89	24.83	25.95	25.33	2.2	Slow	Parabolic	SlowParabolic	0.48	0.31	AverageEvenSlowParabolic	AE to SP	AverageSlow	Average to Slow	EvenParabolic	Even-Para	NA	3	Lead off	Lead off	NA	NA	NA	NA	Lead off	Lead off	1	4	Female Spain 2013 473.2
Melissa Franklin	Female	United States	1	2013	114.81	23.46	24.94	25.69	25.92	2	Average	Positive	AveragePositive	20	4	1	2-3-4-1	465.14	1	114.54	23.08	24.86	25.63	26.42	3	Average	Positive	AveragePositive	-0.38	-0.27	AveragePositiveAveragePositive	No change	AverageAverage	No change	PositivePositive	No change	2	1	-1	Non-lead off	1.12	-1.54	1.12	NA	Chasing	Within	1	1	Female United States 2013 465.14
Mireia Belmonte Garcia	Female	Spain	411	2013	122.18	24.01	25.45	25.85	24.69	2.3	Slow	Parabolic	SlowParabolic	157	3	4	1-2-4-3	473.2	5	119.12	23.81	25.08	26.02	25.1	2.1	Slow	Parabolic	SlowParabolic	-0.2	-3.06	SlowParabolicSlowParabolic	No change	SlowSlow	No change	ParabolicParabolic	No change	5	5	0	Non-lead off	2.3	2.23	0.85	NA	Chasing	Chasing	1	4	Female Spain 2013 473.2
Mylene Lazare	Female	France	117	2013	120.57	23.67	25.3	25.61	25.42	0.6	Average	Even	AverageEven	39	3	4	1-2-4-3	468.43	3	119.68	23.75	25.19	25.21	25.85	1.5	Average	Positive	AveragePositive	0.08	-0.89	AverageEvenAveragePositive	AE to APO	AverageAverage	No change	EvenPositive	To Positive	1	3	2	Non-lead off	0	-0.07	0	0.03	Neutral	Neutral	1	3	Female France 2013 468.43
Patricia Castro Ortega	Female	Spain	37	2013	118.45	23.88	25.45	25.56	25.12	0.9	Average	Even	AverageEven	157	2	2	1-2-4-3	473.2	5	119.36	23.9	25.37	25.72	25.01	1.4	Slow	Parabolic	SlowParabolic	0.02	0.91	AverageEvenSlowParabolic	AE to SP	AverageSlow	Average to Slow	EvenParabolic	Even-Para	3	5	2	Non-lead off	0.18	0	0.05	NA	Neutral	Neutral	1	4	Female Spain 2013 473.2
Samantha Cheverton	Female	Canada	47	2013	118.8	23.68	25.39	25.44	25.5	0.2	Average	Even	AverageEven	54	1	3	3-1-2-4	475.48	6	119.23	23.85	25.13	25.47	25.55	0.9	Slow	Even	SlowEven	0.17	0.43	AverageEvenSlowEven	AE to SE	AverageSlow	Average to Slow	EvenEven	No change	NA	7	Lead off	Lead off	NA	NA	NA	NA	Lead off	Lead off	1	4	Female Canada 2013 475.48
Savannah King	Female	Canada	103	2013	120.34	24.12	25.25	25.44	25.18	0.5	Slow	Even	SlowEven	54	4	4	3-1-2-4	475.48	6	120.63	23.67	25.18	25.82	25.33	1.3	Average	Parabolic	AverageParabolic	-0.45	0.29	SlowEvenAverageParabolic	SE to AP	SlowAverage	Slow to Average	EvenParabolic	Even-Para	6	6	0	Non-lead off	5.7	3.04	1.33	NA	Out of contention	Out of contention	1	4	Female Canada 2013 475.48
Shannon Vreeland	Female	United States	15	2013	116.76	23.97	25.31	25.84	24.88	1.9	Slow	Parabolic	SlowParabolic	20	2	3	2-3-4-1	465.14	1	117.27	23.33	25.03	25.68	25.97	1.9	Average	Positive	AveragePositive	-0.64	0.51	SlowParabolicAveragePositive	SP to APO	SlowAverage	Slow to Average	ParabolicPositive	To Positive	1	2	1	Non-lead off	0	-0.18	0	0.13	Neutral	Neutral	1	1	Female United States 2013 465.14
Yasuko Miyamoto	Female	Japan	115	2013	120.54	23.38	25.08	25.88	25.67	1.6	Average	Even	AverageEven	76	3	4	1-2-4-3	478.15	8	120.29	23.1	25.41	25.71	25.78	0.8	Average	Even	AverageEven	-0.28	-0.25	AverageEvenAverageEven	No change	AverageAverage	No change	EvenEven	No change	7	7	0	Non-lead off	4.7	4.63	0.54	NA	Out of contention	Out of contention	1	4	Female Japan 2013 478.15
Yiwen Shao	Female	China	120	2013	120.66	23.52	24.91	25.66	25.91	2	Average	Positive	AveragePositive	57	2	4	1-4-3-2	469.79	4	117.94	23.46	25.17	25.86	25.5	1.4	Average	Even	AverageEven	-0.06	-2.72	AveragePositiveAverageEven	APO to AE	AverageAverage	No change	PositiveEven	From Positive	5	4	-1	Non-lead off	0.85	0.67	0.13	NA	Chasing	Chasing	1	4	Female China 2013 469.79
Yuhan Qiu	Female	China	33	2013	118.38	22.7	25.14	25.52	26.64	3	Fast	Positive	FastPositive	57	4	2	1-4-3-2	469.79	4	117.57	22.89	25.4	25.64	26.07	1.3	Fast	Positive	FastPositive	0.19	-0.81	FastPositiveFastPositive	No change	FastFast	No change	PositivePositive	No change	4	4	0	Non-lead off	2.98	0.32	0.32	NA	Chasing	Neutral	1	4	Female China 2013 469.79
Alexander Sukhorukov	Male	Russia	14	2013	106.66	23.79	25.39	25.37	25.45	0.2	Average	Even	AverageEven	11	4	3	1-2-4-3	423.92	2	106.82	22.99	24.8	25.62	26.58	3.5	Average	Positive	AveragePositive	-0.8	0.16	AverageEvenAveragePositive	AE to APO	AverageAverage	No change	EvenPositive	To Positive	2	2	0	Non-lead off	1.2	-1.83	1.2	NA	Chasing	Within	1	2	Male Russia 2013 423.92
Artem Lobuzov	Male	Russia	18	2013	106.96	23.57	25.25	25.52	25.65	0.8	Average	Even	AverageEven	11	3	4	1-2-4-3	423.92	2	106.61	23.41	25.12	25.59	25.89	1.5	Average	Even	AverageEven	-0.16	-0.35	AverageEvenAverageEven	No change	AverageAverage	No change	EvenEven	No change	2	2	0	Non-lead off	0.63	-1.3	0.63	NA	Chasing	Within	1	2	Male Russia 2013 423.92
Charles Houchin	Male	United States	31	2013	107.36	23.77	25.21	25.65	25.36	0.9	Average	Even	AverageEven	19	3	3	1-2-3-4	421.72	1	106.26	23.57	25.37	25.57	25.48	0.4	Average	Even	AverageEven	-0.2	-1.1	AverageEvenAverageEven	No change	AverageAverage	No change	EvenEven	No change	1	1	0	Non-lead off	0	-1.93	0	0.63	Leading	Within	1	1	Male United States 2013 421.72
Clemens Rapp	Male	Germany	23	2013	107.13	23.58	25.47	25.62	25.32	0.6	Average	Even	AverageEven	52	1	1	1-4-2-3	430.07	6	107.8	23.52	24.96	26.18	25.34	2.4	Average	Parabolic	AverageParabolic	-0.06	0.67	AverageEvenAverageParabolic	AE to AP	AverageAverage	No change	EvenParabolic	Even-Para	NA	7	Lead off	Lead off	NA	NA	NA	NA	Lead off	Lead off	1	4	Male Germany 2013 430.07
Conor Dwyer	Male	United States	4	2013	105.32	23.75	25.1	25.9	25.25	1.7	Average	Parabolic	AverageParabolic	19	1	1	1-2-3-4	421.72	1	105.76	23.47	25.13	25.57	25.83	1.4	Average	Positive	AveragePositive	-0.28	0.44	AverageParabolicAveragePositive	AP to APO	AverageAverage	No change	ParabolicPositive	To Positive	NA	3	Lead off	Lead off	NA	NA	NA	NA	Lead off	Lead off	1	1	Male United States 2013 421.72
Danila Izotov	Male	Russia	3	2013	105.48	23.72	25.59	25.01	25.68	1.4	Average	Even	AverageEven	11	1	1	1-2-4-3	423.92	2	105.14	23.16	25.17	25.74	25.94	1.6	Average	Positive	AveragePositive	-0.56	-0.34	AverageEvenAveragePositive	AE to APO	AverageAverage	No change	EvenPositive	To Positive	NA	1	Lead off	Lead off	NA	NA	NA	NA	Lead off	Lead off	1	2	Male Russia 2013 423.92
Dimitri Colupaev	Male	Germany	35	2013	107.54	23.09	25.18	25.58	26.15	1.9	Fast	Positive	FastPositive	52	3	2	1-4-2-3	430.07	6	108.14	22.42	25.08	26.06	26.45	2.7	Fast	Positive	FastPositive	-0.67	0.6	FastPositiveFastPositive	No change	FastFast	No change	PositivePositive	No change	7	8	1	Non-lead off	5.69	3.76	1.77	NA	Out of contention	Out of contention	1	4	Male Germany 2013 430.07
Emmanuel Vanluchene	Male	Belgium	58	2013	108.33	22.97	25.17	25.49	26.37	2.4	Fast	Positive	FastPositive	46	2	4	2-4-3-1	431.15	7	108.68	23.51	25.34	25.73	25.42	0.8	Average	Parabolic	AverageParabolic	0.54	0.35	FastPositiveAverageParabolic	FPO to AP	FastAverage	Fast to Average	PositiveParabolic	From Positive	8	8	0	Non-lead off	3.31	2.69	0.65	NA	Out of contention	Chasing	1	4	Male Belgium 2013 431.15
Glenn Surgeloose	Male	Belgium	42	2013	107.69	23.76	25.65	25.22	25.37	0.9	Average	Even	AverageEven	46	1	2	2-4-3-1	431.15	7	108.45	23.3	24.98	25.8	25.92	2	Average	Even	AverageEven	-0.46	0.76	AverageEvenAverageEven	No change	AverageAverage	No change	EvenEven	No change	NA	8	Lead off	Lead off	NA	NA	NA	NA	Lead off	Lead off	1	4	Male Belgium 2013 431.15
Gregory Mallet	Male	France	15	2013	106.69	22.92	25.24	25.7	26.14	1.8	Fast	Positive	FastPositive	41	3	3	1-4-3-2	424.91	4	107.05	23.01	25.2	25.88	25.91	1.6	Average	Positive	AveragePositive	0.09	0.36	FastPositiveAveragePositive	FPO to APO	FastAverage	Fast to Average	PositivePositive	No change	4	4	0	Non-lead off	2.15	0.22	0.22	NA	Chasing	Neutral	1	4	Male France 2013 424.91
Jak Scott	Male	England	60	2013	108.39	23.42	25.22	25.72	25.64	1.1	Average	Even	AverageEven	39	3	4	2-1-4-3	432	8	108.96	23.33	25.47	25.6	25.61	0.3	Average	Even	AverageEven	-0.09	0.57	AverageEvenAverageEven	No change	AverageAverage	No change	EvenEven	No change	5	6	1	Non-lead off	3.31	1.38	1.16	NA	Out of contention	Chasing	1	4	Male Great Britain 2013 432
James Guy	Male	England	26	2013	108.18	23.58	25.55	25.77	25.1	1.3	Average	Parabolic	AverageParabolic	39	1	2	2-1-4-3	432	8	107.22	23.28	25.07	25.77	25.88	1.7	Average	Positive	AveragePositive	-0.3	-0.96	AverageParabolicAveragePositive	AP to APO	AverageAverage	No change	ParabolicPositive	To Positive	NA	5	Lead off	Lead off	NA	NA	NA	NA	Lead off	Lead off	1	4	Male Great Britain 2013 432
Jeremy Stravius	Male	France	5	2013	105.61	23.22	25.1	26.61	25.07	3.4	Average	Parabolic	AverageParabolic	41	4	2	1-4-3-2	424.91	4	105.85	22.85	25.27	26.34	25.54	2.2	Fast	Parabolic	FastParabolic	-0.37	0.24	AverageParabolicFastParabolic	AP to FP	AverageFast	Average to Fast	ParabolicParabolic	No change	4	4	0	Non-lead off	3.17	0.14	0.14	NA	Out of contention	Neutral	1	4	Male France 2013 424.91
Joshua Walsh	Male	England	58	2013	108.33	23.71	25.28	25.54	25.47	0.5	Average	Even	AverageEven	39	4	3	2-1-4-3	432	8	110.15	23.54	25.61	25.73	25.12	1.3	Average	Parabolic	AverageParabolic	-0.17	1.82	AverageEvenAverageParabolic	AE to AP	AverageAverage	No change	EvenParabolic	Even-Para	6	8	2	Non-lead off	6.03	3	0.78	NA	Out of contention	Chasing	1	4	Male Great Britain 2013 432
Kosuke Hagino	Male	Japan	8	2013	105.94	23.41	25.76	25.5	25.34	0.8	Average	Even	AverageEven	52	1	1	1-4-3-2	424.95	5	105.93	23.62	25.62	25.46	25.3	0.6	Slow	Even	SlowEven	0.21	-0.01	AverageEvenSlowEven	AE to SE	AverageSlow	Average to Slow	EvenEven	No change	NA	4	Lead off	Lead off	NA	NA	NA	NA	Lead off	Lead off	1	4	Male Japan 2013 424.95
Lorys Bourelly	Male	France	144	2013	109.6	23.39	25.36	25.99	25.27	1.5	Average	Parabolic	AverageParabolic	41	2	4	1-4-3-2	424.91	4	108.11	23.68	24.99	26.05	25.28	2.2	Slow	Parabolic	SlowParabolic	0.29	-1.49	AverageParabolicSlowParabolic	AP to SP	AverageSlow	Average to Slow	ParabolicParabolic	No change	2	4	2	Non-lead off	0.3	-0.32	0.3	NA	Neutral	Neutral	1	4	Male France 2013 424.91
Markus Deibler	Male	Germany	96	2013	108.97	22.94	25.03	25.82	26.2	2.3	Fast	Positive	FastPositive	52	2	4	1-4-2-3	430.07	6	108.97	23.15	24.97	25.99	25.89	2.2	Average	Positive	AveragePositive	0.21	0	FastPositiveAveragePositive	FPO to APO	FastAverage	Fast to Average	PositivePositive	No change	7	7	0	Non-lead off	2.66	2.04	0.39	NA	Chasing	Chasing	1	4	Male Germany 2013 430.07
Nikita Lobintsev	Male	Russia	10	2013	106.3	23.35	25.26	25.83	25.56	1.1	Average	Even	AverageEven	11	2	2	1-2-4-3	423.92	2	106.69	23.4	25.66	25.57	25.37	0.6	Fast	Positive	FastPositive	0.05	0.39	AverageEvenFastPositive	AE to FPO	AverageFast	Average to Fast	EvenPositive	To Positive	1	2	1	Non-lead off	0	-0.62	0	0.3	Neutral	Within	1	2	Male Russia 2013 423.92
Pieter Timmers	Male	Belgium	27	2013	107.21	23.81	25.47	25.56	25.16	0.8	Slow	Even	SlowEven	46	4	1	2-4-3-1	431.15	7	108.07	23.73	25.57	25.71	24.99	1.5	Slow	Parabolic	SlowParabolic	-0.08	0.86	SlowEvenSlowParabolic	SE to SP	SlowSlow	No change	EvenParabolic	Even-Para	7	7	0	Non-lead off	7.12	4.09	1.09	NA	Out of contention	Out of contention	1	4	Male Belgium 2013 431.15
Richard Berens	Male	United States	33	2013	107.43	23.52	25.57	25.86	25.05	1.6	Average	Parabolic	AverageParabolic	19	4	4	1-2-3-4	421.72	1	106.03	23.3	25.35	25.95	25.4	1.3	Average	Even	AverageEven	-0.22	-1.4	AverageParabolicAverageEven	AP to AE	AverageAverage	No change	ParabolicEven	Even-Para	1	1	0	Non-lead off	0	-3.03	0	1.2	Leading	Within	1	1	Male United States 2013 421.72
Robbie Renwick	Male	England	12	2013	106.52	23.75	25.17	25.71	25.37	1.1	Average	Even	AverageEven	39	2	1	2-1-4-3	432	8	107.31	22.81	25.39	25.63	26.17	1.6	Fast	Positive	FastPositive	-0.94	0.79	AverageEvenFastPositive	AE to FPO	AverageFast	Average to Fast	EvenPositive	To Positive	5	5	0	Non-lead off	2.05	1.43	1.26	NA	Chasing	Chasing	1	4	Male Great Britain 2013 432
Ryan Lochte	Male	United States	6	2013	105.64	23.52	25.1	25.64	25.73	1.3	Average	Even	AverageEven	19	2	2	1-2-3-4	421.72	1	105.48	23.13	24.95	26.18	25.75	2.4	Average	Even	AverageEven	-0.39	-0.16	AverageEvenAverageEven	No change	AverageAverage	No change	EvenEven	No change	3	1	-2	Non-lead off	0.62	0	0.32	NA	Chasing	Neutral	1	1	Male United States 2013 421.72
Sho Sotodate	Male	Japan	142	2013	109.59	23.49	25.7	25.68	25.13	1.3	Average	Parabolic	AverageParabolic	52	2	4	1-4-3-2	424.95	5	107.27	22.89	25.09	25.81	26.21	2.2	Fast	Positive	FastPositive	-0.6	-2.32	AverageParabolicFastPositive	AP to FPO	AverageFast	Average to Fast	ParabolicPositive	To Positive	4	3	-1	Non-lead off	0.79	0.17	0.17	NA	Chasing	Neutral	1	4	Male Japan 2013 424.95
Takeshi Matsuda	Male	Japan	22	2013	107.12	23.54	25.54	25.76	25.16	1.2	Average	Parabolic	AverageParabolic	52	4	2	1-4-3-2	424.95	5	106.14	23.21	25.53	26	25.25	1.5	Average	Parabolic	AverageParabolic	-0.33	-0.98	AverageParabolicAverageParabolic	No change	AverageAverage	No change	ParabolicParabolic	No change	3	5	2	Non-lead off	3.03	0	1.83	NA	Out of contention	Neutral	1	4	Male Japan 2013 424.95
Yang Sun	Male	China	2	2013	104.47	23.75	25.26	25.59	25.4	0.7	Average	Even	AverageEven	27	4	1	2-4-3-1	424.74	3	103.6	23.79	25.47	25.77	24.96	1.6	Slow	Parabolic	SlowParabolic	0.04	-0.87	AverageEvenSlowParabolic	AE to SP	AverageSlow	Average to Slow	EvenParabolic	Even-Para	5	3	-2	Non-lead off	5.25	2.14	2.08	NA	Out of contention	Chasing	1	3	Male China 2013 424.74
Yannick Agnel	Male	France	1	2013	104.2	23.1	25.5	25.3	26.1	1.6	Fast	Even	FastEven	41	1	1	1-4-3-2	424.91	4	105.44	22.76	25.15	25.99	26.1	2	Fast	Positive	FastPositive	-0.34	1.24	FastEvenFastPositive	FE to FPO	FastFast	No change	EvenPositive	To Positive	NA	2	Lead off	Lead off	NA	NA	NA	NA	Lead off	Lead off	1	4	Male France 2013 424.91
Yannick Lebherz	Male	Germany	53	2013	108.16	23.31	25	25.71	25.98	2	Average	Positive	AveragePositive	52	4	3	1-4-2-3	430.07	6	106.65	22.56	25.39	26.12	25.93	1.5	Fast	Even	FastEven	-0.75	-1.51	AveragePositiveFastEven	APO to FE	AverageFast	Average to Fast	PositiveEven	From Positive	8	6	-2	Non-lead off	7.76	4.73	0.64	NA	Out of contention	Out of contention	1	4	Male Germany 2013 430.07
Yuki Kobori	Male	Japan	34	2013	107.53	23.32	25.25	25.89	25.54	1.3	Average	Even	AverageEven	52	3	3	1-4-3-2	424.95	5	107.1	23.03	25.35	25.97	25.65	1.2	Average	Even	AverageEven	-0.29	-0.43	AverageEvenAverageEven	No change	AverageAverage	No change	EvenEven	No change	3	3	0	Non-lead off	1.93	0	1.3	NA	Chasing	Neutral	1	4	Male Japan 2013 424.95
Yun Hao	Male	China	63	2013	110	23.28	25.79	24.89	26.04	2.4	Average	Even	AverageEven	27	2	4	2-4-3-1	424.74	3	107.71	23.6	25.06	25.8	25.54	1.5	Average	Even	AverageEven	0.32	-2.29	AverageEvenAverageEven	No change	AverageAverage	No change	EvenEven	No change	6	6	0	Non-lead off	2.27	1.65	0.22	NA	Chasing	Chasing	1	3	Male China 2013 424.74
Yunqi Li	Male	China	31	2013	107.36	23.44	25.41	25.46	25.7	0.6	Average	Even	AverageEven	27	3	3	2-4-3-1	424.74	3	107.39	23.63	25.17	25.81	25.38	1.3	Slow	Even	SlowEven	0.19	0.03	AverageEvenSlowEven	AE to SE	AverageSlow	Average to Slow	EvenEven	No change	6	5	-1	Non-lead off	3.92	1.99	0.61	NA	Out of contention	Chasing	1	3	Male China 2013 424.74
Alice Mizzau	Female	Italy	20	2015	117.37	23.87	25.3	25.15	25.67	1.1	Average	Even	AverageEven	29	1	2	2-4-3-1	468.41	2	117.5	23.71	25.21	25.46	25.62	0.8	Average	Even	AverageEven	-0.16	0.13	AverageEvenAverageEven	No change	AverageAverage	No change	EvenEven	No change	NA	4	Lead off	Lead off	NA	NA	NA	NA	Lead off	Lead off	1	2	Female Italy 2015 468.41
Bronte Barratt	Female	Australia	17	2015	116.93	23.64	25.39	25.5	25.47	0.2	Average	Even	AverageEven	30	1	2	2-4-3-1	471.02	6	118.14	23.25	24.92	25.55	26.28	2.7	Average	Positive	AveragePositive	-0.39	1.21	AverageEvenAveragePositive	AE to APO	AverageAverage	No change	EvenPositive	To Positive	NA	6	Lead off	Lead off	NA	NA	NA	NA	Lead off	Lead off	1	4	Female Australia 2015 471.02
Charlotte Bonnet	Female	France	8	2015	116.16	23.57	25.23	25.87	25.33	1.4	Average	Parabolic	AverageParabolic	51	1	1	1-2-3-4	475.98	8	118.15	23.33	24.89	26.04	25.74	2.3	Average	Positive	AveragePositive	-0.24	1.99	AverageParabolicAveragePositive	AP to APO	AverageAverage	No change	ParabolicPositive	To Positive	NA	7	Lead off	Lead off	NA	NA	NA	NA	Lead off	Lead off	1	4	Female France 2015 475.98
Chiara Masini Luccetti	Female	Italy	32	2015	117.86	23.49	25.2	25.9	25.4	1.4	Average	Parabolic	AverageParabolic	29	3	3	2-4-3-1	468.41	2	118.11	23.37	25.36	25.92	25.35	1.3	Average	Parabolic	AverageParabolic	-0.12	0.25	AverageParabolicAverageParabolic	No change	AverageAverage	No change	ParabolicParabolic	No change	7	5	-2	Non-lead off	4.13	2.03	0.26	NA	Out of contention	Chasing	1	2	Female Italy 2015 468.41
Chihiro Igarashi	Female	Japan	29	2015	117.75	23.43	25.7	25.66	25.21	1.1	Average	Even	AverageEven	76	1	1	1-4-2-3	474.62	7	118.2	23.31	25.2	26.05	25.44	1.7	Average	Parabolic	AverageParabolic	-0.12	0.45	AverageEvenAverageParabolic	AE to AP	AverageAverage	No change	EvenParabolic	Even-Para	NA	8	Lead off	Lead off	NA	NA	NA	NA	Lead off	Lead off	1	4	Female Japan 2015 474.62
Cloe Marie Hache	Female	France	74	2015	118.97	23.65	25.01	25.01	26.33	3	Average	Positive	AveragePositive	51	3	3	1-2-3-4	475.98	8	120.11	23.19	24.94	25.78	26.08	2.3	Average	Positive	AveragePositive	-0.46	1.14	AveragePositiveAveragePositive	No change	AverageAverage	No change	PositivePositive	No change	5	8	3	Non-lead off	3.71	1.61	1.31	NA	Out of contention	Chasing	1	4	Female France 2015 475.98
Coralie Balmy	Female	France	24	2015	117.49	23.76	25.23	25.64	25.37	0.8	Average	Even	AverageEven	51	2	2	1-2-3-4	475.98	8	118.03	23.52	24.92	25.93	25.63	2	Average	Positive	AveragePositive	-0.24	0.54	AverageEvenAveragePositive	AE to APO	AverageAverage	No change	EvenPositive	To Positive	7	5	-2	Non-lead off	3.84	1.27	0.01	NA	Out of contention	Chasing	1	4	Female France 2015 475.98
Duo Shen	Female	China	11	2015	116.27	23.56	25.2	25.97	25.28	1.7	Average	Parabolic	AverageParabolic	21	4	1	2-3-4-1	469.1	3	116.23	23.3	25.42	25.9	25.39	1.1	Average	Parabolic	AverageParabolic	-0.26	-0.04	AverageParabolicAverageParabolic	No change	AverageAverage	No change	ParabolicParabolic	No change	4	3	-1	Non-lead off	3.77	0.75	0.75	NA	Out of contention	Chasing	1	3	Female China 2015 469.1
Emma McKeon	Female	Australia	7	2015	115.88	23.46	25.09	25.7	25.74	1.4	Average	Positive	AveragePositive	30	4	1	2-4-3-1	471.02	6	116.66	23.4	24.85	25.66	26.09	2.5	Average	Positive	AveragePositive	-0.06	0.78	AveragePositiveAveragePositive	No change	AverageAverage	No change	PositivePositive	No change	6	6	0	Non-lead off	5.36	2.34	1.07	NA	Out of contention	Chasing	1	4	Female Australia 2015 471.02
Erica Musso	Female	Italy	62	2015	117.65	24.24	25.66	25.42	24.67	2	Slow	Parabolic	SlowParabolic	29	2	4	2-4-3-1	468.41	2	119.07	23.89	25.04	25.67	25.41	1.2	Slow	Even	SlowEven	-0.35	1.42	SlowParabolicSlowEven	SP to SE	SlowSlow	No change	ParabolicEven	Even-Para	4	7	3	Non-lead off	3.19	0.62	0.62	NA	Out of contention	Chasing	1	2	Female Italy 2015 468.41
Federica Pellegrini	Female	Italy	3	2015	115	23.96	25.18	26.5	24.36	4.3	Slow	Parabolic	SlowParabolic	29	4	1	2-4-3-1	468.41	2	115.27	23.54	25.21	25.83	25.42	1.2	Average	Even	AverageEven	-0.42	0.27	SlowParabolicAverageEven	SP to AE	SlowAverage	Slow to Average	ParabolicEven	Even-Para	5	2	-3	Non-lead off	4.29	1.27	0.52	NA	Out of contention	Chasing	1	2	Female Italy 2015 468.41
Hannah Miley	Female	England	108	2015	116.93	23.64	25.39	25.5	25.47	0.2	Average	Even	AverageEven	46	4	4	2-1-3-4	470.6	5	118.74	23.66	25.35	25.37	25.63	0.6	Average	Even	AverageEven	0.02	1.81	AverageEvenAverageEven	No change	AverageAverage	No change	EvenEven	No change	3	5	2	Non-lead off	3.02	0	2.68	NA	Out of contention	Neutral	1	4	Female Great Britain 2015 470.6
Ida Marko-Varga	Female	Sweden	183	2015	120.86	23.26	25.31	25.59	25.84	1	Fast	Even	FastEven	62	4	4	1-3-2-4	470.24	4	121.13	22.97	24.65	25.83	26.55	3.7	Fast	Positive	FastPositive	-0.29	0.27	FastEvenFastPositive	FE to FPO	FastFast	No change	EvenPositive	To Positive	1	4	3	Non-lead off	0	-3.02	0	0.34	Neutral	Within	1	4	Female Sweden 2015 470.24
Jazmin Carlin	Female	England	14	2015	116.88	24.02	25.56	25.49	24.94	1.3	Slow	Parabolic	SlowParabolic	46	2	1	2-1-3-4	470.6	5	116.64	23.88	25.68	25.61	24.83	1.9	Average	Even	AverageEven	-0.14	-0.24	SlowParabolicAverageEven	SP to AE	SlowAverage	Slow to Average	ParabolicEven	Even-Para	5	3	-2	Non-lead off	3.47	0.9	0.3	NA	Out of contention	Chasing	1	4	Female Great Britain 2015 470.6
Jessica Ashwood	Female	Australia	73	2015	118.94	23.72	25.26	25.51	25.51	0.6	Average	Even	AverageEven	30	2	4	2-4-3-1	471.02	6	118.73	23.83	25.33	25.71	25.12	1.2	Slow	Parabolic	SlowParabolic	0.11	-0.21	AverageEvenSlowParabolic	AE to SP	AverageSlow	Average to Slow	EvenParabolic	Even-Para	6	8	2	Non-lead off	3.83	1.26	0.36	NA	Out of contention	Chasing	1	4	Female Australia 2015 471.02
Jun Jun Guo	Female	China	25	2015	117.79	23.51	25.25	25.77	25.47	1	Average	Even	AverageEven	21	2	3	2-3-4-1	469.1	3	117.76	23.13	25.06	25.89	25.92	1.9	Average	Positive	AveragePositive	-0.38	-0.03	AverageEvenAveragePositive	AE to APO	AverageAverage	No change	EvenPositive	To Positive	3	4	1	Non-lead off	2.57	0	0.93	NA	Chasing	Neutral	1	3	Female China 2015 469.1
Kaite McLaughlin	Female	United States	27	2015	117.55	23.49	25.4	25.78	25.33	0.9	Average	Even	AverageEven	16	3	4	2-3-4-1	465.37	1	117.33	23.2	25.43	26.03	25.34	1.5	Average	Parabolic	AverageParabolic	-0.29	-0.22	AverageEvenAverageParabolic	AE to AP	AverageAverage	No change	EvenParabolic	Even-Para	2	2	0	Non-lead off	0.78	-1.32	0.78	NA	Chasing	Within	1	1	Female United States 2015 465.37
Katie Ledecky	Female	United States	4	2015	115.16	23.58	25.28	25.67	25.47	0.8	Average	Even	AverageEven	16	4	1	2-3-4-1	465.37	1	116.06	23.49	25.24	25.63	25.64	0.9	Average	Even	AverageEven	-0.09	0.9	AverageEvenAverageEven	No change	AverageAverage	No change	EvenEven	No change	2	1	-1	Non-lead off	0.34	-2.68	0.34	NA	Neutral	Within	1	1	Female United States 2015 465.37
Leah Neale	Female	Australia	22	2015	117.46	23.57	25.54	25.6	25.29	0.6	Average	Even	AverageEven	30	3	3	2-4-3-1	471.02	6	118.64	23.45	25.5	25.77	25.29	0.9	Average	Parabolic	AverageParabolic	-0.12	1.18	AverageEvenAverageParabolic	AE to AP	AverageAverage	No change	EvenParabolic	Even-Para	8	6	-2	Non-lead off	4.43	2.33	0.3	NA	Out of contention	Chasing	1	4	Female Australia 2015 471.02
Leah Smith	Female	United States	26	2015	118.79	23.6	25.42	25.36	25.61	0.5	Average	Even	AverageEven	16	2	3	2-3-4-1	465.37	1	117.36	23.6	25.2	25.65	25.55	0.9	Average	Even	AverageEven	0	-1.43	AverageEvenAverageEven	No change	AverageAverage	No change	EvenEven	No change	2	2	0	Non-lead off	1.64	-0.93	1.64	NA	Chasing	Within	1	1	Female United States 2015 465.37
Louise Hansson	Female	Sweden	51	2015	119.23	23.32	25.04	25.66	25.98	1.9	Average	Positive	AveragePositive	62	2	3	1-3-2-4	470.24	4	118	23.54	24.92	25.79	25.75	1.9	Average	Positive	AveragePositive	0.22	-1.23	AveragePositiveAveragePositive	No change	AverageAverage	No change	PositivePositive	No change	1	1	0	Non-lead off	0	-2.57	0	1.64	Leading	Within	1	4	Female Sweden 2015 470.24
Marguax Nicole Jenne Aude Fabre	Female	France	96	2015	119.42	23.76	24.82	25.61	25.82	2.1	Average	Positive	AveragePositive	51	4	4	1-2-3-4	475.98	8	120.92	23.51	25.14	25.99	25.36	1.7	Average	Parabolic	AverageParabolic	-0.25	1.5	AveragePositiveAverageParabolic	APO to AP	AverageAverage	No change	PositiveParabolic	From Positive	8	8	0	Non-lead off	6.11	3.09	0.44	NA	Out of contention	Out of contention	1	4	Female France 2015 475.98
Melissa Franklin	Female	United States	6	2015	115.49	23.55	25.07	25.76	25.62	1.4	Average	Even	AverageEven	16	1	2	2-3-4-1	465.37	1	115.95	23.25	24.87	25.65	26.23	2.7	Average	Positive	AveragePositive	-0.3	0.46	AverageEvenAveragePositive	AE to APO	AverageAverage	No change	EvenPositive	To Positive	NA	2	Lead off	Lead off	NA	NA	NA	NA	Lead off	Lead off	1	1	Female United States 2015 465.37
Michelle Coleman	Female	Sweden	13	2015	116.71	23.31	25.59	25.61	25.49	0.3	Average	Even	AverageEven	62	3	2	1-3-2-4	470.24	4	117.73	23.27	25.17	25.76	25.8	1.4	Fast	Positive	FastPositive	-0.04	1.02	AverageEvenFastPositive	AE to FPO	AverageFast	Average to Fast	EvenPositive	To Positive	1	1	0	Non-lead off	0	-2.1	0	0.78	Leading	Within	1	4	Female Sweden 2015 470.24
Rebecca Turner	Female	England	41	2015	118.13	23.67	25.28	25.47	25.58	0.6	Average	Even	AverageEven	46	3	3	2-1-3-4	470.6	5	118.71	23.35	25.47	25.27	25.9	1.3	Average	Even	AverageEven	-0.32	0.58	AverageEvenAverageEven	No change	AverageAverage	No change	EvenEven	No change	3	3	0	Non-lead off	2.1	0	1.32	NA	Chasing	Neutral	1	4	Female Great Britain 2015 470.6
Rikako Ikee	Female	Japan	112	2015	119.8	23.26	25.21	25.58	25.95	1.4	Fast	Positive	FastPositive	76	2	4	1-4-2-3	474.62	7	118.12	23.08	25.16	26.22	25.54	2.1	Average	Parabolic	AverageParabolic	-0.18	-1.68	FastPositiveAverageParabolic	FPO to AP	FastAverage	Fast to Average	PositiveParabolic	From Positive	8	6	-2	Non-lead off	3.89	1.32	0.05	NA	Out of contention	Chasing	1	4	Female Japan 2015 474.62
Sachi Mochida	Female	Japan	63	2015	118.77	23.45	25.38	25.69	25.49	0.6	Average	Even	AverageEven	76	3	2	1-4-2-3	474.62	7	119.48	22.96	25	25.95	26.1	2.3	Fast	Positive	FastPositive	-0.49	0.71	AverageEvenFastPositive	AE to FPO	AverageFast	Average to Fast	EvenPositive	To Positive	6	7	1	Non-lead off	3.87	1.77	0.16	NA	Out of contention	Chasing	1	4	Female Japan 2015 474.62
Sarah Sjostrom	Female	Sweden	1	2015	115.94	23.61	25.61	25.47	25.31	0.6	Average	Even	AverageEven	62	1	1	1-3-2-4	470.24	4	114.31	23.38	25.19	25.96	25.48	1.5	Average	Parabolic	AverageParabolic	-0.23	-1.63	AverageEvenAverageParabolic	AE to AP	AverageAverage	No change	EvenParabolic	Even-Para	NA	1	Lead off	Lead off	NA	NA	NA	NA	Lead off	Lead off	1	4	Female Sweden 2015 470.24
Siobhan O'Connor	Female	England	19	2015	117.23	23.38	25.1	25.76	25.76	1.5	Average	Positive	AveragePositive	46	1	2	2-1-3-4	470.6	5	117.78	22.86	25.36	25.6	26.18	1.6	Fast	Positive	FastPositive	-0.52	0.55	AveragePositiveFastPositive	APO to FPO	AverageFast	Average to Fast	PositivePositive	No change	NA	5	Lead off	Lead off	NA	NA	NA	NA	Lead off	Lead off	1	4	Female Great Britain 2015 470.6
Tomomi Aoki	Female	Japan	100	2015	119.69	23.56	25.2	25.74	25.5	1.1	Average	Even	AverageEven	76	4	3	1-4-2-3	474.62	7	119.98	23.47	25.25	25.85	25.44	1.2	Average	Even	AverageEven	-0.09	0.29	AverageEvenAverageEven	No change	AverageAverage	No change	EvenEven	No change	7	7	0	Non-lead off	5.67	2.65	0.31	NA	Out of contention	Chasing	1	4	Female Japan 2015 474.62
Aleksandr Krasnykh	Male	Russia	13	2015	106.45	23.8	25.41	25.52	25.27	0.5	Average	Even	AverageEven	29	2	2	1-2-4-3	426.89	4	106.01	23.48	25.21	25.75	25.56	1.1	Average	Even	AverageEven	-0.32	-0.44	AverageEvenAverageEven	No change	AverageAverage	No change	EvenEven	No change	2	2	0	Non-lead off	0.54	-0.21	0.54	NA	Chasing	Neutral	1	4	Male Russia 2015 426.89
Alexander Sukhorukov	Male	Russia	32	2015	107.41	23.96	25.5	25.92	24.62	2.6	Slow	Parabolic	SlowParabolic	29	4	3	1-2-4-3	426.89	4	107.99	22.93	25.04	25.74	26.29	2.4	Fast	Positive	FastPositive	-1.03	0.58	SlowParabolicFastPositive	SP to FPO	SlowFast	Slow to Fast	ParabolicPositive	To Positive	2	4	2	Non-lead off	1.38	-0.25	1.38	NA	Chasing	Neutral	1	4	Male Russia 2015 426.89
Calum Jarvis	Male	England	15	2015	106.61	23.52	25.2	26.01	25.27	1.8	Average	Parabolic	AverageParabolic	14	3	2	4-3-2-1	424.33	1	107.15	23.16	25.53	25.35	25.95	1.2	Average	Even	AverageEven	-0.36	0.54	AverageParabolicAverageEven	AP to AE	AverageAverage	No change	ParabolicEven	Even-Para	3	3	0	Non-lead off	1.98	0	1.13	NA	Chasing	Neutral	1	1	Male Great Britain 2015 424.33
Cameron McEvoy	Male	Australia	7	2015	105.94	23.1	25.29	25.57	26.04	1.5	Fast	Positive	FastPositive	13	1	1	1-2-3-4	425.34	3	106.46	23.14	24.88	26.16	25.82	2.6	Average	Positive	AveragePositive	0.04	0.52	FastPositiveAveragePositive	FPO to APO	FastAverage	Fast to Average	PositivePositive	No change	NA	3	Lead off	Lead off	NA	NA	NA	NA	Lead off	Lead off	1	3	Male Australia 2015 425.34
Christoph Fildebrant	Male	Germany	96	2015	108.69	24.02	25.36	25.5	25.12	0.8	Slow	Even	SlowEven	57	3	4	2-3-4-1	429.01	5	109.69	22.74	24.77	26.2	26.29	3.3	Fast	Positive	FastPositive	-1.28	1	SlowEvenFastPositive	SE to FPO	SlowFast	Slow to Fast	EvenPositive	To Positive	5	8	3	Non-lead off	3.78	1.8	1.31	NA	Out of contention	Chasing	1	4	Male Germany 2015 429.01
Clemens Rapp	Male	Germany	73	2015	108.2	23.48	25.12	25.89	25.51	1.5	Average	Even	AverageEven	57	2	3	2-3-4-1	429.01	5	107.64	23.84	25.14	25.87	25.15	1.6	Slow	Parabolic	SlowParabolic	0.36	-0.56	AverageEvenSlowParabolic	AE to SP	AverageSlow	Average to Slow	EvenParabolic	Even-Para	7	5	-2	Non-lead off	2.23	1.48	0.74	NA	Out of contention	Chasing	1	4	Male Germany 2015 429.01
Conor Dwyer	Male	United States	16	2015	106.62	23.44	25.18	25.51	25.87	1.4	Average	Positive	AveragePositive	23	2	2	1-2-3-4	424.75	2	105.53	23.26	25.42	25.67	25.64	0.5	Average	Even	AverageEven	-0.18	-1.09	AveragePositiveAverageEven	APO to AE	AverageAverage	No change	PositiveEven	From Positive	1	1	0	Non-lead off	0	-0.75	0	0.54	Leading	Within	1	2	Male United States 2015 424.75
Daniel Smith	Male	Australia	14	2015	106.5	23.46	25.16	25.12	26.25	2.5	Average	Positive	AveragePositive	13	3	3	1-2-3-4	425.34	3	107	22.94	25.08	25.76	26.21	2.2	Average	Positive	AveragePositive	-0.52	0.5	AveragePositiveAveragePositive	No change	AverageAverage	No change	PositivePositive	No change	4	4	0	Non-lead off	2.47	0.49	0.49	NA	Chasing	Neutral	1	3	Male Australia 2015 425.34
Daniel Wallace	Male	England	23	2015	107.04	23.69	25.24	25.36	25.71	1	Average	Even	AverageEven	14	1	4	4-3-2-1	424.33	1	107.04	23.69	25.24	25.36	25.71	1	Slow	Even	SlowEven	0	0	AverageEvenSlowEven	AE to SE	AverageSlow	Average to Slow	EvenEven	No change	NA	5	Lead off	Lead off	NA	NA	NA	NA	Lead off	Lead off	1	1	Male Great Britain 2015 424.33
Danila Izotov	Male	Russia	10	2015	106.65	23.49	25.29	25.62	25.61	0.7	Average	Even	AverageEven	29	1	1	1-2-4-3	426.89	4	106.25	23.21	25.43	25.53	25.83	0.8	Average	Even	AverageEven	-0.28	-0.4	AverageEvenAverageEven	No change	AverageAverage	No change	EvenEven	No change	NA	2	Lead off	Lead off	NA	NA	NA	NA	Lead off	Lead off	1	4	Male Russia 2015 426.89
David McKeon	Male	Australia	11	2015	106.33	23.28	25.51	25.66	25.56	0.3	Average	Even	AverageEven	13	2	2	1-2-3-4	425.34	3	107.4	22.87	24.92	25.73	26.49	3.1	Fast	Positive	FastPositive	-0.41	1.07	AverageEvenFastPositive	AE to FPO	AverageFast	Average to Fast	EvenPositive	To Positive	3	4	1	Non-lead off	0.75	0	0.21	NA	Chasing	Neutral	1	3	Male Australia 2015 425.34
Dieter Dekoninick	Male	Belgium	199	2015	109.72	23.23	25.97	25.43	25.37	1.3	Average	Even	AverageEven	100	3	4	3-2-4-1	429.64	6	107.74	23.27	25.41	25.39	25.93	1.2	Average	Even	AverageEven	0.04	-1.98	AverageEvenAverageEven	No change	AverageAverage	No change	EvenEven	No change	6	5	-1	Non-lead off	4.8	2.82	1.02	NA	Out of contention	Chasing	1	4	Male Belgium 2015 429.64
Dion Dreesens	Male	Netherlands	29	2015	109.13	23.68	25.14	25.14	26.03	2	Average	Positive	AveragePositive	51	1	2	2-3-4-1	429.75	7	107.2	23.7	25.15	25.86	25.29	1.5	Slow	Even	SlowEven	0.02	-1.93	AveragePositiveSlowEven	APO to SE	AverageSlow	Average to Slow	PositiveEven	From Positive	NA	6	Lead off	Lead off	NA	NA	NA	NA	Lead off	Lead off	1	4	Male Netherlands 2015 429.75
Glenn Surgeloose	Male	Belgium	80	2015	108.39	23.44	25.15	25.2	26.21	2.3	Average	Positive	AveragePositive	100	2	2	3-2-4-1	429.64	6	107.9	23.43	25.25	25.66	25.67	0.9	Average	Even	AverageEven	-0.01	-0.49	AveragePositiveAverageEven	APO to AE	AverageAverage	No change	PositiveEven	From Positive	8	6	-2	Non-lead off	2.72	1.97	0.49	NA	Chasing	Chasing	1	4	Male Belgium 2015 429.64
Jacob Heidtmann	Male	Germany	56	2015	109.11	23.94	25.09	25.41	25.56	0.9	Slow	Even	SlowEven	57	1	2	2-3-4-1	429.01	5	107.94	23.82	25.14	25.75	25.29	1.3	Slow	Even	SlowEven	-0.12	-1.17	SlowEvenSlowEven	No change	SlowSlow	No change	EvenEven	No change	NA	7	Lead off	Lead off	NA	NA	NA	NA	Lead off	Lead off	1	4	Male Germany 2015 429.01
James Guy	Male	England	1	2015	105.14	23.33	25.17	26	25.5	1.6	Average	Parabolic	AverageParabolic	14	4	1	4-3-2-1	424.33	1	105.12	23.39	25.13	25.69	25.78	1.4	Average	Even	AverageEven	0.06	-0.02	AverageParabolicAverageEven	AP to AE	AverageAverage	No change	ParabolicEven	Even-Para	3	1	-2	Non-lead off	1.63	0	0.25	NA	Chasing	Neutral	1	1	Male Great Britain 2015 424.33
Jan Switkowski	Male	Poland	22	2015	107.85	23.62	25.52	25.66	25.21	0.9	Average	Even	AverageEven	141	1	1	1-4-3-2	430.34	8	107.03	23.45	25.13	25.53	25.89	1.5	Average	Positive	AveragePositive	-0.17	-0.82	AverageEvenAveragePositive	AE to APO	AverageAverage	No change	EvenPositive	To Positive	NA	4	Lead off	Lead off	NA	NA	NA	NA	Lead off	Lead off	1	4	Male Poland 2015 430.34
Joost Reijns	Male	Netherlands	107	2015	108.84	23.43	25.17	25.73	25.68	1.2	Average	Even	AverageEven	51	3	4	2-3-4-1	429.75	7	108.06	23.47	24.99	25.7	25.85	1.8	Average	Positive	AveragePositive	0.04	-0.78	AverageEvenAveragePositive	AE to APO	AverageAverage	No change	EvenPositive	To Positive	7	7	0	Non-lead off	5.03	3.05	0.23	NA	Out of contention	Out of contention	1	4	Male Netherlands 2015 429.75
Kacper Klich	Male	Poland	255	2015	110.13	23.64	25.2	25.45	25.72	1	Average	Even	AverageEven	141	2	4	1-4-3-2	430.34	8	109.9	23.37	24.85	25.38	26.41	3.1	Average	Positive	AveragePositive	-0.27	-0.23	AverageEvenAveragePositive	AE to APO	AverageAverage	No change	EvenPositive	To Positive	4	8	4	Non-lead off	1.32	0.57	0.57	NA	Chasing	Chasing	1	4	Male Poland 2015 430.34
Kacper Majchrzak	Male	Poland	68	2015	108.12	23.26	25.5	25.87	25.37	1	Average	Even	AverageEven	141	4	2	1-4-3-2	430.34	8	107.71	23.08	25.24	26.12	25.56	1.7	Average	Even	AverageEven	-0.18	-0.41	AverageEvenAverageEven	No change	AverageAverage	No change	EvenEven	No change	6	8	2	Non-lead off	5.3	3.67	0.13	NA	Out of contention	Out of contention	1	4	Male Poland 2015 430.34
Kyle Stolk	Male	Netherlands	63	2015	108	23.89	25.08	25.62	25.41	1.1	Slow	Even	SlowEven	51	2	3	2-3-4-1	429.75	7	109.01	23.3	25.07	25.84	25.79	1.7	Average	Positive	AveragePositive	-0.59	1.01	SlowEvenAveragePositive	SE to APO	SlowAverage	Slow to Average	EvenPositive	To Positive	6	7	1	Non-lead off	1.49	0.74	0.16	NA	Chasing	Chasing	1	4	Male Netherlands 2015 429.75
Louis Croenen	Male	Belgium	83	2015	107.5	23.36	25.33	25.93	25.38	1.3	Average	Parabolic	AverageParabolic	100	1	3	3-2-4-1	429.64	6	108.43	23.7	25.17	25.69	25.44	1	Slow	Even	SlowEven	0.34	0.93	AverageParabolicSlowEven	AP to SE	AverageSlow	Average to Slow	ParabolicEven	Even-Para	NA	8	Lead off	Lead off	NA	NA	NA	NA	Lead off	Lead off	1	4	Male Belgium 2015 429.64
Michael Domagala	Male	Poland	220	2015	109.91	23.7	25.31	25.66	25.33	0.8	Average	Even	AverageEven	141	3	3	1-4-3-2	430.34	8	107.49	23.22	25.27	25.81	25.7	1.1	Average	Even	AverageEven	-0.48	-2.42	AverageEvenAverageEven	No change	AverageAverage	No change	EvenEven	No change	8	6	-2	Non-lead off	5.32	3.34	0.29	NA	Out of contention	Out of contention	1	4	Male Poland 2015 430.34
Michael Weiss	Male	United States	44	2015	107.63	23.28	25.07	25.65	26	1.8	Average	Positive	AveragePositive	23	4	4	1-2-3-4	424.75	2	107.18	23.13	24.96	25.72	26.19	2.4	Average	Positive	AveragePositive	-0.15	-0.45	AveragePositiveAveragePositive	No change	AverageAverage	No change	PositivePositive	No change	1	2	1	Non-lead off	0	-1.63	0	1.38	Leading	Within	1	2	Male United States 2015 424.75
Mikhail Dovgalyuk	Male	Russia	59	2015	107.89	23.17	25.32	25.62	25.89	1.1	Average	Even	AverageEven	29	3	4	1-2-4-3	426.89	4	107.91	23.34	25.47	25.43	25.76	0.7	Average	Even	AverageEven	0.17	0.02	AverageEvenAverageEven	No change	AverageAverage	No change	EvenEven	No change	2	2	0	Non-lead off	0.85	-1.13	0.85	NA	Chasing	Within	1	4	Male Russia 2015 426.89
Paul Biedermann	Male	Germany	4	2015	105.38	23.94	25.21	25.54	25.31	0.7	Slow	Even	SlowEven	57	4	1	2-3-4-1	429.01	5	105.23	23.73	25.27	25.68	25.33	0.9	Slow	Even	SlowEven	-0.21	-0.15	SlowEvenSlowEven	No change	SlowSlow	No change	EvenEven	No change	8	5	-3	Non-lead off	6.25	4.62	0.59	NA	Out of contention	Out of contention	1	4	Male Germany 2015 429.01
Pieter Timmers	Male	Belgium	37	2015	107.5	23.36	25.33	25.93	25.38	1.3	Average	Parabolic	AverageParabolic	100	4	1	3-2-4-1	429.64	6	107.09	23.4	25.67	25.74	25.18	1.2	Average	Even	AverageEven	0.04	-0.41	AverageParabolicAverageEven	AP to AE	AverageAverage	No change	ParabolicEven	Even-Para	5	6	1	Non-lead off	5.17	3.54	3.24	NA	Out of contention	Out of contention	1	4	Male Belgium 2015 429.64
Reed Malone	Male	United States	28	2015	107.15	23.66	25.64	24.81	25.9	2.2	Average	Even	AverageEven	23	3	3	1-2-3-4	424.75	2	107.27	23.23	25.34	25.76	25.67	0.9	Average	Even	AverageEven	-0.43	0.12	AverageEvenAverageEven	No change	AverageAverage	No change	EvenEven	No change	1	1	0	Non-lead off	0	-1.98	0	0.85	Leading	Within	1	2	Male United States 2015 424.75
Robbie Renwick	Male	England	18	2015	106.64	23.73	25.34	25.68	25.24	0.9	Average	Even	AverageEven	14	2	3	4-3-2-1	424.33	1	106.4	23.49	25.12	25.42	25.97	1.7	Average	Positive	AveragePositive	-0.24	-0.24	AverageEvenAveragePositive	AE to APO	AverageAverage	No change	EvenPositive	To Positive	5	3	-2	Non-lead off	1.33	0.58	0.01	NA	Chasing	Chasing	1	1	Male Great Britain 2015 424.33
Ryan Lochte	Male	United States	3	2015	105.36	23.05	25.18	25.7	26.06	1.7	Fast	Positive	FastPositive	23	1	1	1-2-3-4	424.75	2	105.71	23.08	25.66	25.16	26.1	1.8	Average	Positive	AveragePositive	0.03	0.35	FastPositiveAveragePositive	FPO to APO	FastAverage	Fast to Average	PositivePositive	No change	NA	1	Lead off	Lead off	NA	NA	NA	NA	Lead off	Lead off	1	2	Male United States 2015 424.75
Sebastiaan Verschuren	Male	Netherlands	6	2015	105.91	23.81	25.38	25.6	25.21	0.8	Slow	Even	SlowEven	51	4	1	2-3-4-1	429.75	7	106.54	23.56	25.61	25.76	25.06	1.4	Average	Parabolic	AverageParabolic	-0.25	0.63	SlowEvenAverageParabolic	SE to AP	SlowAverage	Slow to Average	EvenParabolic	Even-Para	7	7	0	Non-lead off	5.66	4.03	0.36	NA	Out of contention	Out of contention	1	4	Male Netherlands 2015 429.75
Thomas Fraser-Holmes	Male	Australia	19	2015	106.83	23.11	25.32	25.8	25.77	1	Fast	Even	FastEven	13	4	4	1-2-3-4	425.34	3	105.72	23.16	25.13	25.79	25.91	1.6	Average	Positive	AveragePositive	0.05	-1.11	FastEvenAveragePositive	FE to APO	FastAverage	Fast to Average	EvenPositive	To Positive	4	3	-1	Non-lead off	1.93	0.3	0.3	NA	Chasing	Neutral	1	3	Male Australia 2015 425.34
Ajna Kesely	Female	Hungary	33	2017	117.85	23.8	24.95	25.29	25.96	2	Average	Positive	AveragePositive	43	1	2	2-4-3-1	471.33	6	118.62	23.71	25.1	25.48	25.72	1.2	Average	Even	AverageEven	-0.09	0.77	AveragePositiveAverageEven	APO to AE	AverageAverage	No change	PositiveEven	From Positive	NA	7	Lead off	Lead off	NA	NA	NA	NA	Lead off	Lead off	1	4	Female Hungary 2017 471.33
Ariarne Titmus	Female	Australia	35	2017	117.9	23.81	25.05	25.74	25.4	1.4	Average	Even	AverageEven	25	4	3	2-1-4-3	468.51	3	116.99	23.58	25.27	25.72	25.43	0.9	Average	Even	AverageEven	-0.23	-0.91	AverageEvenAverageEven	No change	AverageAverage	No change	EvenEven	No change	4	3	-1	Non-lead off	2.53	1.53	1.53	NA	Chasing	Chasing	1	3	Female Australia 2017 468.51
Arina Openysheva	Female	Russia	59	2017	118.7	24.22	25.53	25.34	24.9	1.3	Slow	Parabolic	SlowParabolic	43	4	3	1-2-4-3	468.6	4	118.74	23.69	25.51	25.36	25.44	0.3	Average	Even	AverageEven	-0.53	0.04	SlowParabolicAverageEven	SP to AE	SlowAverage	Slow to Average	ParabolicEven	Even-Para	3	4	1	Non-lead off	1	0	0.86	NA	Chasing	Neutral	1	4	Female Russia 2017 468.6
Aya Takano	Female	Japan	62	2017	118.77	23.84	25.39	25.62	25.14	0.9	Average	Parabolic	AverageParabolic	34	4	4	2-1-3-4	470.43	5	118	23.06	25.39	25.92	25.64	1	Average	Even	AverageEven	-0.78	-0.77	AverageParabolicAverageEven	AP to AE	AverageAverage	No change	ParabolicEven	Even-Para	5	5	0	Non-lead off	3.57	2.57	1.04	NA	Out of contention	Chasing	1	4	Female Japan 2017 470.43
Bingjie Li	Female	China	15	2017	117.11	23.32	25.26	25.92	25.5	1.3	Average	Even	AverageEven	17	4	2	1-3-4-2	464.96	2	116.06	23.26	25.27	25.73	25.74	1	Average	Even	AverageEven	-0.06	-1.05	AverageEvenAverageEven	No change	AverageAverage	No change	EvenEven	No change	2	2	0	Non-lead off	0.13	-0.87	0.13	NA	Neutral	Within	1	2	Female China 2017 464.96
Chihiro Igarashi	Female	Japan	19	2017	117.1	23.67	25.48	25.81	25.04	1.5	Average	Parabolic	AverageParabolic	34	1	2	2-1-3-4	470.43	5	117.84	23.41	25.56	25.89	25.14	1.5	Average	Parabolic	AverageParabolic	-0.26	0.74	AverageParabolicAverageParabolic	No change	AverageAverage	No change	ParabolicParabolic	No change	NA	5	Lead off	Lead off	NA	NA	NA	NA	Lead off	Lead off	1	4	Female Japan 2017 470.43
Daria Ustinova	Female	Russia	68	2017	119.33	24.25	25.31	25.41	25.03	0.8	Slow	Even	SlowEven	43	3	4	1-2-4-3	468.6	4	117.31	23.26	25.08	25.69	25.97	1.8	Average	Positive	AveragePositive	-0.99	-2.02	SlowEvenAveragePositive	SE to APO	SlowAverage	Slow to Average	EvenPositive	To Positive	3	3	0	Non-lead off	0.54	0	0.47	NA	Chasing	Neutral	1	4	Female Russia 2017 468.6
Emma McKeon	Female	Australia	2	2017	114.99	23.09	25.27	26	25.64	1.4	Fast	Even	FastEven	25	2	1	2-1-4-3	468.51	3	116.5	23.18	25.41	25.97	25.44	1.2	Average	Parabolic	AverageParabolic	0.09	1.51	FastEvenAverageParabolic	FE to AP	FastAverage	Fast to Average	EvenParabolic	Even-Para	4	4	0	Non-lead off	1.38	0.71	0.71	NA	Chasing	Chasing	1	3	Female Australia 2017 468.51
Esmee Vermeulen	Female	Netherlands	76	2017	119.2	23.92	25.38	25.39	25.31	0.2	Average	Even	AverageEven	66	3	3	2-1-3-4	474.29	7	119.98	24.05	25.05	25.37	25.53	1	Slow	Even	SlowEven	0.13	0.78	AverageEvenSlowEven	AE to SE	AverageSlow	Average to Slow	EvenEven	No change	5	6	1	Non-lead off	1.4	0.86	0.7	NA	Chasing	Chasing	1	4	Female Netherlands 2017 474.29
Evelyn Verraszto	Female	Hungary	48	2017	120.57	23.62	25.34	25.64	25.4	0.6	Average	Even	AverageEven	43	3	3	2-4-3-1	471.33	6	118.68	23.34	25.4	25.55	25.71	0.6	Average	Even	AverageEven	-0.28	-1.89	AverageEvenAverageEven	No change	AverageAverage	No change	EvenEven	No change	7	7	0	Non-lead off	3.82	3.28	1.49	NA	Out of contention	Out of contention	1	4	Female Hungary 2017 471.33
Femke Heemskerk	Female	Netherlands	10	2017	116.28	24.3	25.49	25.21	25	1	Slow	Even	SlowEven	66	2	1	2-1-3-4	474.29	7	115.85	23.55	25.41	25.51	25.53	0.3	Average	Even	AverageEven	-0.75	-0.43	SlowEvenAverageEven	SE to AE	SlowAverage	Slow to Average	EvenEven	No change	8	5	-3	Non-lead off	2.88	2.21	0.21	NA	Chasing	Chasing	1	4	Female Netherlands 2017 474.29
Katerine Savard	Female	Canada	21	2017	117.13	23.36	25.11	25.78	25.75	1.5	Average	Positive	AveragePositive	38	3	1	2-4-1-3	475.57	8	118.67	22.9	24.93	25.68	26.5	3.1	Fast	Positive	FastPositive	-0.46	1.54	AveragePositiveFastPositive	APO to FPO	AverageFast	Average to Fast	PositivePositive	No change	8	8	0	Non-lead off	4.38	3.84	0.56	NA	Out of contention	Out of contention	1	4	Female Canada 2017 475.57
Katie Ledecky	Female	United States	1	2017	114.69	23.72	25.08	25.65	25.55	1.2	Average	Even	AverageEven	10	4	1	2-4-3-1	463.39	1	114.43	23.66	25.17	25.61	25.57	1	Average	Even	AverageEven	-0.06	-0.26	AverageEvenAverageEven	No change	AverageAverage	No change	EvenEven	No change	1	1	0	Non-lead off	0	-1	0	0.13	Neutral	Within	1	1	Female United States 2017 463.39
Katinka Hosszu	Female	Hungary	9	2017	115.98	23.37	25.43	25.91	25.29	1.3	Average	Parabolic	AverageParabolic	43	4	1	2-4-3-1	471.33	6	116.41	22.92	25.22	25.95	25.91	1.6	Fast	Positive	FastPositive	-0.45	0.43	AverageParabolicFastPositive	AP to FPO	AverageFast	Average to Fast	ParabolicPositive	To Positive	7	6	-1	Non-lead off	5.68	4.68	1.21	NA	Out of contention	Out of contention	1	4	Female Hungary 2017 471.33
Kotuku Ngawati	Female	Australia	39	2017	118.24	23.05	25.66	25.96	25.33	1.2	Fast	Parabolic	FastParabolic	25	3	4	2-1-4-3	468.51	3	118.74	23.14	25.13	26.01	25.72	1.8	Average	Even	AverageEven	0.09	0.5	FastParabolicAverageEven	FP to AE	FastAverage	Fast to Average	ParabolicEven	Even-Para	4	4	0	Non-lead off	0.7	0.16	0.16	NA	Chasing	Neutral	1	3	Female Australia 2017 468.51
Leah Smith	Female	United States	8	2017	116.06	23.71	25.2	25.53	25.56	0.8	Average	Even	AverageEven	10	1	2	2-4-3-1	463.39	1	115.97	23.65	25.11	25.57	25.67	1.2	Average	Even	AverageEven	-0.06	-0.09	AverageEvenAverageEven	No change	AverageAverage	No change	EvenEven	No change	NA	2	Lead off	Lead off	NA	NA	NA	NA	Lead off	Lead off	1	1	Female United States 2017 463.39
Mackenzie Padington	Female	Canada	46	2017	118.39	23.27	24.98	25.91	25.85	2	Average	Positive	AveragePositive	38	4	3	2-4-1-3	475.57	8	120.55	22.5	25.27	25.98	26.25	2	Fast	Positive	FastPositive	-0.77	2.16	AveragePositiveFastPositive	APO to FPO	AverageFast	Average to Fast	PositivePositive	No change	8	8	0	Non-lead off	6.13	5.13	0.45	NA	Out of contention	Out of contention	1	4	Female Canada 2017 475.57
Madison Wilson	Female	Australia	25	2017	117.68	23.13	25.21	25.76	25.89	1.4	Fast	Positive	FastPositive	25	1	2	2-1-4-3	468.51	3	117.33	23.11	25.2	25.91	25.78	1.5	Average	Even	AverageEven	-0.02	-0.35	FastPositiveAverageEven	FPO to AE	FastAverage	Fast to Average	PositiveEven	From Positive	NA	4	Lead off	Lead off	NA	NA	NA	NA	Lead off	Lead off	1	3	Female Australia 2017 468.51
Mallory Comerford	Female	United States	17	2017	116.95	23.57	25.34	25.52	25.58	0.5	Average	Even	AverageEven	10	2	4	2-4-3-1	463.39	1	117.14	23.29	25.17	25.7	25.85	1.4	Average	Positive	AveragePositive	-0.28	0.19	AverageEvenAveragePositive	AE to APO	AverageAverage	No change	EvenPositive	To Positive	2	1	-1	Non-lead off	0.02	-0.67	0.02	NA	Neutral	Within	1	1	Female United States 2017 463.39
Marjolein Delno	Female	Netherlands	121	2017	120.21	23.7	25.17	25.61	25.52	0.9	Average	Even	AverageEven	66	4	4	2-1-3-4	474.29	7	120.91	23.96	25.32	25.4	25.32	0.2	Slow	Even	SlowEven	0.26	0.7	AverageEvenSlowEven	AE to SE	AverageSlow	Average to Slow	EvenEven	No change	6	7	1	Non-lead off	4.47	3.47	0.9	NA	Out of contention	Out of contention	1	4	Female Netherlands 2017 474.29
Mary-Sophie Harvey	Female	Canada	31	2017	117.81	24.11	25.3	25.32	25.27	0.1	Slow	Even	SlowEven	38	1	2	2-4-1-3	475.57	8	118.57	23.59	25.29	25.7	25.42	0.8	Average	Even	AverageEven	-0.52	0.76	SlowEvenAverageEven	SE to AE	SlowAverage	Slow to Average	EvenEven	No change	NA	6	Lead off	Lead off	NA	NA	NA	NA	Lead off	Lead off	1	4	Female Canada 2017 475.57
Melanie Margalis	Female	United States	13	2017	116.9	24	25.23	25.48	25.29	0.5	Slow	Even	SlowEven	10	3	3	2-4-3-1	463.39	1	116.67	23.81	25.22	25.54	25.43	0.6	Slow	Even	SlowEven	-0.19	-0.23	SlowEvenSlowEven	No change	SlowSlow	No change	EvenEven	No change	1	1	0	Non-lead off	0	-0.54	0	0.07	Neutral	Within	1	1	Female United States 2017 463.39
Rebecca Smith	Female	Canada	52	2017	118.59	22.78	25	25.56	26.66	3.3	Fast	Positive	FastPositive	38	2	4	2-4-1-3	475.57	8	119.27	22.79	25.38	26.02	25.81	1.3	Fast	Even	FastEven	0.01	0.68	FastPositiveFastEven	FPO to FE	FastFast	No change	PositiveEven	From Positive	6	8	2	Non-lead off	2.62	1.95	0.73	NA	Chasing	Chasing	1	4	Female Canada 2017 475.57
Rikako Ikee	Female	Japan	11	2017	116.91	23.15	24.92	25.96	25.97	2.4	Fast	Positive	FastPositive	34	2	1	2-1-3-4	470.43	5	117.89	23.22	25.12	25.94	25.73	1.7	Average	Even	AverageEven	0.07	0.98	FastPositiveAverageEven	FPO to AE	FastAverage	Fast to Average	PositiveEven	From Positive	5	6	1	Non-lead off	1.89	1.22	0.51	NA	Chasing	Chasing	1	4	Female Japan 2017 470.43
Robin Neumann	Female	Netherlands	56	2017	118.66	23.6	25.2	25.82	25.38	1.3	Average	Even	AverageEven	66	1	2	2-1-3-4	474.29	7	118.83	23.53	25.05	25.81	25.61	1.5	Average	Even	AverageEven	-0.07	0.17	AverageEvenAverageEven	No change	AverageAverage	No change	EvenEven	No change	NA	8	Lead off	Lead off	NA	NA	NA	NA	Lead off	Lead off	1	4	Female Netherlands 2017 474.29
Tomomi Aoki	Female	Japan	45	2017	118.33	23.54	25.5	25.59	25.37	0.4	Average	Even	AverageEven	34	3	3	2-1-3-4	470.43	5	118.28	23.27	24.85	25.72	26.17	2.6	Average	Positive	AveragePositive	-0.27	-0.05	AverageEvenAveragePositive	AE to APO	AverageAverage	No change	EvenPositive	To Positive	6	5	-1	Non-lead off	2.33	1.79	0.93	NA	Chasing	Chasing	1	4	Female Japan 2017 470.43
Veronika Popova	Female	Russia	3	2017	115.08	23.64	25.3	25.53	25.53	0.5	Average	Even	AverageEven	43	1	1	1-2-4-3	468.6	4	115.95	23.39	25.41	25.82	25.38	1	Average	Even	AverageEven	-0.25	0.87	AverageEvenAverageEven	No change	AverageAverage	No change	EvenEven	No change	NA	1	Lead off	Lead off	NA	NA	NA	NA	Lead off	Lead off	1	4	Female Russia 2017 468.6
Viktoriia Andreeva	Female	Russia	41	2017	118.25	23.87	25.18	25.74	25.21	1.2	Average	Parabolic	AverageParabolic	43	2	2	1-2-4-3	468.6	4	117.82	23.09	24.94	25.4	26.57	3.3	Average	Positive	AveragePositive	-0.78	-0.43	AverageParabolicAveragePositive	AP to APO	AverageAverage	No change	ParabolicPositive	To Positive	1	3	2	Non-lead off	0	-0.67	0	0.02	Neutral	Within	1	4	Female Russia 2017 468.6
Yanhan Al	Female	China	14	2017	116.8	23.14	25.09	25.77	25.99	1.8	Fast	Positive	FastPositive	17	1	1	1-3-4-2	464.96	2	116.62	23.32	25.5	25.96	25.21	1.5	Average	Parabolic	AverageParabolic	0.18	-0.18	FastPositiveAverageParabolic	FPO to AP	FastAverage	Fast to Average	PositiveParabolic	From Positive	NA	3	Lead off	Lead off	NA	NA	NA	NA	Lead off	Lead off	1	2	Female China 2017 464.96
Zixuan Liu	Female	China	18	2017	120.24	24.07	25.62	25.57	24.75	1.9	Slow	Parabolic	SlowParabolic	17	2	3	1-3-4-2	464.96	2	116.6	23.53	25.33	25.68	25.46	0.7	Average	Even	AverageEven	-0.54	-3.64	SlowParabolicAverageEven	SP to AE	SlowAverage	Slow to Average	ParabolicEven	Even-Para	3	2	-1	Non-lead off	0.67	0	0.65	NA	Chasing	Neutral	1	2	Female China 2017 464.96
Zsuzsanna Jakabos	Female	Hungary	81	2017	119.33	23.17	25.63	25.56	25.64	0.2	Fast	Even	FastEven	43	2	4	2-4-3-1	471.33	6	118.55	23.37	25.52	25.55	25.57	0.1	Average	Even	AverageEven	0.2	-0.78	FastEvenAverageEven	FE to AE	FastAverage	Fast to Average	EvenEven	No change	7	7	0	Non-lead off	2.67	2	0.05	NA	Chasing	Chasing	1	4	Female Hungary 2017 471.33
Aleksandr Krasnykh	Male	Russia	5	2017	105.23	23.64	25.09	25.64	25.63	1.2	Average	Even	AverageEven	15	4	1	2-3-4-1	422.68	2	105.11	23.46	25.14	25.47	25.93	1.6	Average	Positive	AveragePositive	-0.18	-0.12	AverageEvenAveragePositive	AE to APO	AverageAverage	No change	EvenPositive	To Positive	2	2	0	Non-lead off	1.6	-0.02	1.6	NA	Chasing	Neutral	1	2	Male Russia 2017 422.68
Alexander Graham	Male	Australia	38	2017	107.39	23.44	25.33	26	25.24	1.6	Average	Parabolic	AverageParabolic	27	3	4	1-2-4-3	425.98	4	106.93	23.1	25.61	25.69	25.6	0.2	Average	Even	AverageEven	-0.34	-0.46	AverageParabolicAverageEven	AP to AE	AverageAverage	No change	ParabolicEven	Even-Para	3	4	1	Non-lead off	2.15	0	1.15	NA	Chasing	Neutral	1	4	Male Australia 2017 425.98
Antoni Kaluzynski	Male	Poland	125	2017	109	23.61	25.59	25.53	25.28	0.6	Average	Even	AverageEven	63	3	4	1-3-4-2	429.62	7	108.68	23.66	25.4	25.45	25.49	0.2	Slow	Even	SlowEven	0.05	-0.32	AverageEvenSlowEven	AE to SE	AverageSlow	Average to Slow	EvenEven	No change	7	6	-1	Non-lead off	3.13	0.98	0.12	NA	Out of contention	Chasing	1	4	Male Poland 2017 429.62
Blake Pieroni	Male	United States	11	2017	106.3	23.25	25.22	25.51	26.01	1.6	Average	Positive	AveragePositive	18	1	2	2-1-4-3	423.18	3	106.33	23.38	25.03	25.49	26.11	2.1	Average	Positive	AveragePositive	0.13	0.03	AveragePositiveAveragePositive	No change	AverageAverage	No change	PositivePositive	No change	NA	2	Lead off	Lead off	NA	NA	NA	NA	Lead off	Lead off	1	3	Male United States 2017 423.18
Clyde Lewis	Male	Australia	17	2017	107.73	23.48	25.34	25.87	25.3	1.2	Average	Parabolic	AverageParabolic	27	1	1	1-2-4-3	425.98	4	106.81	23.01	25.19	25.76	26.04	1.7	Average	Positive	AveragePositive	-0.47	-0.92	AverageParabolicAveragePositive	AP to APO	AverageAverage	No change	ParabolicPositive	To Positive	NA	4	Lead off	Lead off	NA	NA	NA	NA	Lead off	Lead off	1	4	Male Australia 2017 425.98
Danila Izotov	Male	Russia	32	2017	107.16	23.98	25.69	25.49	24.83	1.8	Slow	Parabolic	SlowParabolic	15	3	4	2-3-4-1	422.68	2	106.41	22.61	25.08	25.81	26.5	2.8	Fast	Positive	FastPositive	-1.37	-0.75	SlowParabolicFastPositive	SP to FPO	SlowFast	Slow to Fast	ParabolicPositive	To Positive	2	2	0	Non-lead off	1	-1.15	0	NA	Chasing	Within	1	2	Male Russia 2017 422.68
Duncan Scott	Male	England	3	2017	105.16	23.55	25.38	25.39	25.68	0.7	Average	Even	AverageEven	14	3	1	3-4-1-2	421.7	1	105.24	23.33	25.37	25.6	25.7	0.7	Average	Even	AverageEven	-0.22	0.08	AverageEvenAverageEven	No change	AverageAverage	No change	EvenEven	No change	4	3	-1	Non-lead off	2.39	0.24	0.24	NA	Chasing	Neutral	1	1	Male Great Britain 2017 421.7
Ferry Weertman	Male	Netherlands	71	2017	108.16	24.15	25.33	25.45	25.06	0.8	Slow	Even	SlowEven	80	2	2	1-2-4-3	432.76	8	108.66	23.85	25.2	25.63	25.33	0.9	Slow	Even	SlowEven	-0.3	0.5	SlowEvenSlowEven	No change	SlowSlow	No change	EvenEven	No change	8	8	0	Non-lead off	1.73	1.27	0.39	NA	Chasing	Chasing	1	4	Male Netherlands 2017 432.76
Filip Zaborowski	Male	Poland	95	2017	108.57	23.65	25.51	25.64	25.19	0.9	Average	Even	AverageEven	63	2	3	1-3-4-2	429.62	7	108.23	23.6	25.41	25.6	25.39	0.5	Average	Even	AverageEven	-0.05	-0.34	AverageEvenAverageEven	No change	AverageAverage	No change	EvenEven	No change	3	7	4	Non-lead off	0.46	0	0.13	NA	Neutral	Within	1	4	Male Poland 2017 429.62
Filippo Magnini	Male	Italy	82	2017	108.32	22.63	24.69	25.66	27.02	4.5	Fast	Positive	FastPositive	54	3	3	2-1-3-4	429.44	6	109.58	22	25.53	25.96	26.5	1.9	Fast	Positive	FastPositive	-0.63	1.26	FastPositiveFastPositive	No change	FastFast	No change	PositivePositive	No change	5	7	2	Non-lead off	2.51	0.36	0.12	NA	Chasing	Neutral	1	4	Male Italy 2017 429.44
Filippo Megli	Male	Italy	36	2017	106.7	23.53	25.39	25.79	25.29	1	Average	Parabolic	AverageParabolic	54	1	2	2-1-3-4	429.44	6	107.34	23.55	25.23	25.96	25.26	1.6	Average	Parabolic	AverageParabolic	0.02	0.64	AverageParabolicAverageParabolic	No change	AverageAverage	No change	ParabolicParabolic	No change	NA	7	Lead off	Lead off	NA	NA	NA	NA	Lead off	Lead off	1	4	Male Italy 2017 429.44
Gabriele Detti	Male	Italy	12	2017	106.38	24.13	25.47	25.37	25.02	0.9	Slow	Even	SlowEven	54	2	1	2-1-3-4	429.44	6	106.47	23.53	25.71	25.57	25.2	1	Average	Even	AverageEven	-0.6	0.09	SlowEvenAverageEven	SE to AE	SlowAverage	Slow to Average	EvenEven	No change	7	5	-2	Non-lead off	1.34	0.88	0.02	NA	Chasing	Chasing	1	4	Male Italy 2017 429.44
Jack Cartwright	Male	Australia	35	2017	107.31	23.05	24.97	25.79	26.19	2.4	Fast	Positive	FastPositive	27	4	3	1-2-4-3	425.98	4	106.55	22.82	24.86	25.86	26.47	3.2	Fast	Positive	FastPositive	-0.23	-0.76	FastPositiveFastPositive	No change	FastFast	No change	PositivePositive	No change	4	4	0	Non-lead off	3.37	1.75	1.75	NA	Out of contention	Chasing	1	4	Male Australia 2017 425.98
Jack Conger	Male	United States	47	2017	107.5	22.93	25.01	25.99	26.07	2.3	Fast	Positive	FastPositive	18	3	4	2-1-4-3	423.18	3	105.8	23.4	25.03	25.87	25.7	1.7	Average	Even	AverageEven	0.47	-1.7	FastPositiveAverageEven	FPO to AE	FastAverage	Fast to Average	PositiveEven	From Positive	1	1	0	Non-lead off	0	-2.15	0	1	Leading	Within	1	3	Male United States 2017 423.18
James Guy	Male	England	4	2017	105.18	23.36	24.94	25.81	25.89	2.1	Average	Positive	AveragePositive	14	4	2	3-4-1-2	421.7	1	104.1	23.12	25.07	25.93	25.88	1.9	Average	Positive	AveragePositive	-0.24	-1.08	AveragePositiveAveragePositive	No change	AverageAverage	No change	PositivePositive	No change	3	1	-2	Non-lead off	1.62	0	0.02	NA	Chasing	Neutral	1	1	Male Great Britain 2017 421.7
Jan Switkowski	Male	Poland	22	2017	106.91	23.42	25.24	25.79	25.55	1.1	Average	Even	AverageEven	63	4	2	1-3-4-2	429.62	7	107.73	22.93	25.27	25.55	26.25	2	Average	Positive	AveragePositive	-0.49	0.82	AverageEvenAveragePositive	AE to APO	AverageAverage	No change	EvenPositive	To Positive	6	7	1	Non-lead off	5.88	4.26	0.94	NA	Out of contention	Out of contention	1	4	Male Poland 2017 429.62
Kacper Majchrzak	Male	Poland	9	2017	106.19	23.67	25.47	25.53	25.32	0.4	Average	Even	AverageEven	63	1	1	1-3-4-2	429.62	7	106.46	23.33	26.02	25.89	24.76	2.7	Average	Parabolic	AverageParabolic	-0.34	0.27	AverageEvenAverageParabolic	AE to AP	AverageAverage	No change	EvenParabolic	Even-Para	NA	3	Lead off	Lead off	NA	NA	NA	NA	Lead off	Lead off	1	4	Male Poland 2017 429.62
Katsuhiro Matsumoto	Male	Japan	51	2017	107.59	22.91	25.52	25.96	25.61	0.9	Fast	Even	FastEven	44	4	3	2-1-4-3	427.68	5	107.07	22.7	25.48	26.1	25.72	1.2	Fast	Even	FastEven	-0.21	-0.52	FastEvenFastEven	No change	FastFast	No change	EvenEven	No change	5	5	0	Non-lead off	4.94	3.32	1.57	NA	Out of contention	Out of contention	1	4	Male Japan 2017 427.68
Kosuke Hagino	Male	Japan	27	2017	107.1	23.03	25.64	26.11	25.23	1.7	Fast	Parabolic	FastParabolic	44	1	2	2-1-4-3	427.68	5	107.32	23.24	25.68	26.17	24.91	2.5	Average	Parabolic	AverageParabolic	0.21	0.22	FastParabolicAverageParabolic	FP to AP	FastAverage	Fast to Average	ParabolicParabolic	No change	NA	6	Lead off	Lead off	NA	NA	NA	NA	Lead off	Lead off	1	4	Male Japan 2017 427.68
Kyle Stolk	Male	Netherlands	42	2017	107.71	23.75	24.98	25.62	25.65	1.5	Average	Positive	AveragePositive	80	1	1	1-2-4-3	432.76	8	107.73	23.58	25.27	25.4	25.76	1	Average	Even	AverageEven	-0.17	0.02	AveragePositiveAverageEven	APO to AE	AverageAverage	No change	PositiveEven	From Positive	NA	8	Lead off	Lead off	NA	NA	NA	NA	Lead off	Lead off	1	4	Male Netherlands 2017 432.76
Luca Dotto	Male	Italy	85	2017	108.37	22.24	25.07	26.07	26.62	3	Fast	Positive	FastPositive	54	4	4	2-1-3-4	429.44	6	107.44	22.48	25.46	26.26	25.81	1.6	Fast	Even	FastEven	0.24	-0.93	FastPositiveFastEven	FPO to FE	FastFast	No change	PositiveEven	From Positive	7	6	-1	Non-lead off	6.23	4.61	0.35	NA	Out of contention	Out of contention	1	4	Male Italy 2017 429.44
Maarten Brzoskowski	Male	Netherlands	89	2017	108.44	23.47	25.46	25.65	25.41	0.5	Average	Even	AverageEven	80	4	3	1-2-4-3	432.76	8	109.49	22.92	25.11	25.96	26.01	2	Average	Positive	AveragePositive	-0.55	1.05	AverageEvenAveragePositive	AE to APO	AverageAverage	No change	EvenPositive	To Positive	8	8	0	Non-lead off	7.28	5.66	1.05	NA	Out of contention	Out of contention	1	4	Male Netherlands 2017 432.76
Mack Horton	Male	Australia	18	2017	106.81	23.66	25.45	25.7	25.19	1	Average	Parabolic	AverageParabolic	27	2	2	1-2-4-3	425.98	4	106.63	23.71	25.15	25.74	25.4	1.2	Slow	Even	SlowEven	0.05	-0.18	AverageParabolicSlowEven	AP to SE	AverageSlow	Average to Slow	ParabolicEven	Even-Para	4	3	-1	Non-lead off	0.81	0.35	0.35	NA	Chasing	Neutral	1	4	Male Australia 2017 425.98
Mikhail Dovgalyuk	Male	Russia	7	2017	105.74	24.03	25.1	25.28	25.59	1	Slow	Even	SlowEven	15	1	2	2-3-4-1	422.68	2	106	23.85	25.39	25.3	25.46	0.3	Slow	Even	SlowEven	-0.18	0.26	SlowEvenSlowEven	No change	SlowSlow	No change	EvenEven	No change	NA	1	Lead off	Lead off	NA	NA	NA	NA	Lead off	Lead off	1	2	Male Russia 2017 422.68
Mikhail Vekovishchev	Male	Russia	14	2017	106.48	23.19	25.32	25.57	25.92	1.2	Average	Even	AverageEven	15	2	3	2-3-4-1	422.68	2	106.24	23	24.95	26.09	25.96	2.4	Average	Positive	AveragePositive	-0.19	-0.24	AverageEvenAveragePositive	AE to APO	AverageAverage	No change	EvenPositive	To Positive	1	2	1	Non-lead off	0	-0.46	0	0.33	Neutral	Neutral	1	2	Male Russia 2017 422.68
Naito Ehara	Male	Japan	24	2017	107.04	22.84	25.75	25.83	25.58	0.5	Fast	Even	FastEven	44	2	1	2-1-4-3	427.68	5	107.05	22.98	25.35	25.71	25.96	1.2	Average	Even	AverageEven	0.14	0.01	FastEvenAverageEven	FE to AE	FastAverage	Fast to Average	EvenEven	No change	6	6	0	Non-lead off	1.32	0.86	0.07	NA	Chasing	Chasing	1	4	Male Japan 2017 427.68
Nicholas Grainger	Male	England	34	2017	107.28	23.42	24.81	25.85	25.92	2.4	Average	Positive	AveragePositive	14	2	4	3-4-1-2	421.7	1	106.71	23.71	25.42	25.51	25.36	0.3	Slow	Even	SlowEven	0.29	-0.57	AveragePositiveSlowEven	APO to SE	AverageSlow	Average to Slow	PositiveEven	From Positive	5	4	-1	Non-lead off	1.25	0.79	0.44	NA	Chasing	Chasing	1	1	Male Great Britain 2017 421.7
Stan Pijnenburg	Male	Netherlands	118	2017	108.91	23.5	25.24	25.67	25.59	0.9	Average	Even	AverageEven	80	3	4	1-2-4-3	432.76	8	108.03	23.08	25.62	25.75	25.55	0.4	Average	Even	AverageEven	-0.42	-0.88	AverageEvenAverageEven	No change	AverageAverage	No change	EvenEven	No change	8	8	0	Non-lead off	5.05	2.9	1.92	NA	Out of contention	Chasing	1	4	Male Netherlands 2017 432.76
Stephen Milne	Male	England	16	2017	107.63	23.47	25.33	25.68	25.52	0.7	Average	Even	AverageEven	14	1	3	3-4-1-2	421.7	1	107.25	23.56	25.41	25.74	25.29	0.9	Average	Even	AverageEven	0.09	-0.38	AverageEvenAverageEven	No change	AverageAverage	No change	EvenEven	No change	NA	5	Lead off	Lead off	NA	NA	NA	NA	Lead off	Lead off	1	1	Male Great Britain 2017 421.7
Townley Haas	Male	United States	2	2017	105.03	23.1	25.32	25.7	25.89	1.1	Fast	Even	FastEven	18	2	1	2-1-4-3	423.18	3	105.1	23.04	24.95	25.96	26.06	2.4	Average	Positive	AveragePositive	-0.06	0.07	FastEvenAveragePositive	FE to APO	FastAverage	Fast to Average	EvenPositive	To Positive	2	1	-1	Non-lead off	0.33	-0.13	0.33	NA	Neutral	Neutral	1	3	Male United States 2017 423.18
Tsubasa Amai	Male	Japan	75	2017	108.21	23.53	25.52	25.6	25.35	0.5	Average	Even	AverageEven	44	3	4	2-1-4-3	427.68	5	107.82	23.25	25.28	25.64	25.83	1.1	Average	Even	AverageEven	-0.28	-0.39	AverageEvenAverageEven	No change	AverageAverage	No change	EvenEven	No change	6	5	-1	Non-lead off	3.01	0.86	0.5	NA	Out of contention	Chasing	1	4	Male Japan 2017 427.68
Zane Grothe	Male	United States	13	2017	106.39	23.9	25.27	25.54	25.29	0.6	Slow	Even	SlowEven	18	4	3	2-1-4-3	423.18	3	107.25	23.55	25.54	26.07	24.84	2.4	Average	Parabolic	AverageParabolic	-0.35	0.86	SlowEvenAverageParabolic	SE to AP	SlowAverage	Slow to Average	EvenParabolic	Even-Para	1	3	2	Non-lead off	0	-1.62	0	1.6	Leading	Within	1	3	Male United States 2017 423.18
Shun Wang	Male	China	12	2013	107.84	23.64	25.34	25.96	25.05	1.5	Slow	Parabolic	SlowParabolic	27	1	2	2-4-3-1	424.74	3	107.41	NA	NA	NA	NA	NA	NA	NA	NA	NA	-0.43	NA	NA	NA	NA	NA	NA	NA	NA	NA	NA	NA	NA	NA	NA	NA	NA	1	3	Male China 2013 424.74
Sergey Perunin	Male	Russia	49	2010	109.98	NA	NA	NA	NA	NA	NA	NA	NA	22	3	4	1-2-4-3	426.71	1	108.24	NA	NA	NA	NA	NA	NA	NA	NA	NA	-1.74	NA	NA	NA	NA	NA	NA	NA	NA	NA	NA	NA	NA	NA	NA	NA	NA	1	1	Male Russia 2010 426.71
Shun Wang	Male	China	NA	2011	108.04	NA	NA	NA	NA	NA	NA	NA	NA	NA	1	NA	NA	425.67	3	107.09	NA	NA	NA	NA	NA	NA	NA	NA	NA	NA	NA	NA	NA	NA	NA	NA	NA	NA	NA	NA	NA	NA	NA	NA	NA	NA	1	3	Male China 2011 425.67
[truncated: 13 more columns]
